# Supplementary material for: Variation in Raw Milk Microbiota Throughout 12 Months and the Impact of Weather Conditions
Source: Sci Rep. 2018 Feb 5;8:2371. doi: 10.1038/s41598-018-20862-8 (PMC5799204; doi:10.1038/s41598-018-20862-8)
Supplement: Supplementary file 1 — Table S1 [file 41598_2018_20862_MOESM1_ESM.xlsx]

## Sheet: Sheet1
Table S1 The environmental factors of Shanghai.
Month	Temperature (℃)	Humidity (%)
Jan	4.4	72
Feb	6.9	64
Mar	11	68
Apr	16.7	75
May	20.6	76
June	24.2	83
July	26.7	79
Aug	27.8	75
Sept	24.2	74
Oct	19.6	71
Nov	14	81
Dec	7.8	74
