# Supplementary material for: Variation in Raw Milk Microbiota Throughout 12 Months and the Impact of Weather Conditions
Source: Sci Rep. 2018 Feb 5;8:2371. doi: 10.1038/s41598-018-20862-8 (PMC5799204; doi:10.1038/s41598-018-20862-8)
Supplement: Supplementary file 2 — Table S2-S12 [file 41598_2018_20862_MOESM2_ESM.xlsx]

## Sheet: table S2
Table S2 The differences of major genera between Jan and other months. Fold-changed=Jan/other month, other month including 2-12 month.
Genus	mean(Jan)	std.err(Jan)	mean(Feb)	std.err(Feb)	fold-change	qvalue	mean(Mar)	std.err(Mar)	fold-change	qvalue	mean(Apr)	std.err(Apr)	fold-change	qvalue	mean(May)	std.err(May)	fold-change	qvalue	mean(June)	std.err(June)	fold-change	qvalue	mean(July)	std.err(July)	fold-change	qvalue	mean(Aug)	std.err(Aug)	fold-change	qvalue	mean(Sept)	std.err(Sept)	fold-change	qvalue	mean(Oct)	std.err(Oct)	fold-change	qvalue	mean(Nov)	std.err(Nov)	fold-change	qvalue	mean(Dec)	std.err(Dec)	fold-change	qvalue
Acinetobacter	0.0280491	0.000623985	0.0447872	0.000781662			0.0298458	0.000610063			0.0996915	0.00107408	0.281359	0	0.0288817	0.000600428			0.116324	0.00114946	0.24113	0	0.303099	0.00173688	0.0925411	0	0.184743	0.00139137	0.151828	0	0.172082	0.00135324	0.162998	0	0.0229306	0.00053664			0.0584704	0.000841198	0.479715	3.38035e-175	0.171183	0.00190981	0.163855	0
Aeromonas	0.000671237	9.78778e-05	0.00141388	0.000142001			0.000488432	7.92153e-05			0.00484576	0.000248965	0.13852	4.46335e-48	0.00059126	8.71513e-05			0.0014653	0.000137138			0.0271779	0.000614493	0.0246978	0	0.00651671	0.000288475	0.103002	1.3669e-72	0.00196658	0.000158833	0.341322	1.59818e-09	8.99743e-05	3.40058e-05	7.46032	1.09895e-06	0.00677378	0.000294071	0.0990934	3.04321e-76	0	0
Alkaliphilus	0	0	0	0			1.28535e-05	1.28535e-05			0.000488432	7.92153e-05			0.0344344	0.000653733			8.99743e-05	3.40058e-05			0	0			3.85604e-05	2.22626e-05			3.85604e-05	2.22626e-05			6.42674e-05	2.87405e-05			1.28535e-05	1.28535e-05			0	0
Bacillus	0.000414167	7.68936e-05	0.000214225	5.5307e-05			0.00104113	0.000115622			0.225386	0.00149802	0.00183759	0	0.292943	0.00163167	707.307	0	0.00595116	0.000275751	0.0695944	2.77686e-73	0.000199943	5.3432e-05			0.278136	0.00160646	0.00148908	0	0.292853	0.00163152	0.00141425	0	0.45117	0.00178403	0.000917986	0	0.00200514	0.00016038	0.206553	1.7311e-15	0.000102828	5.14119e-05
Bacteroides	0.00252785	0.000189766	0.00289917	0.000203188			0.00728792	0.000304948	0.346855	1.07169e-35	0.00757069	0.000310764	0.333899	6.7531e-39	0.00136247	0.000132245			0.0124036	0.000396805	0.2038	2.95189e-101	0.00182805	0.000161432			0.0027892	0.00018908			0.00237789	0.000174619			0.00266067	0.000184684			0.00384319	0.000221831			0.000257069	8.12831e-05	9.83333	2.55605e-15
Bifidobacterium	0.00144245	0.000143426	0.000457012	8.07712e-05	3.15625	7.25446e-07	0.000706941	9.52908e-05			0.000385604	7.03882e-05	3.74074	2.07106e-09	0.000179949	4.80893e-05	8.01587	1.43378e-15	0.00300771	0.000196326	0.479582	2.21461e-08	0.0100543	0.000377027	0.143466	4.73716e-98	0.000282776	6.028e-05	5.10101	2.23387e-12	0.000385604	7.03882e-05	3.74074	1.26759e-09	0.000424165	7.38224e-05	3.40067	1.53007e-08	0.00347044	0.000210839	0.415638	1.55379e-12	0.000102828	5.14119e-05	14.0278	3.35968e-09
Brochothrix	0.000128535	4.28425e-05	0.00572694	0.000285171	0.0224439	2.82598e-103	0.00210797	0.000164432	0.0609756	1.9999e-32	0.00116967	0.000122543	0.10989	1.80147e-14	0.00106684	0.000117039	8.3	1.56576e-12	0.00119537	0.000123881	0.107527	5.80029e-15	0.0217652	0.000551436	0.00590551	0	0.0104242	0.000364131	0.0123305	3.81493e-207	0.00544987	0.000263949	0.0235849	1.69534e-101	0.00503856	0.000253845	0.0255102	1.51585e-92	0.000257069	5.74754e-05			0.0323136	0.000896584	0.00397772	0
Buttiauxella	0.0110397	0.000394875	0.00441302	0.000250495	2.50162	9.4602e-43	0.00242931	0.000176492	4.54439	4.17752e-91	0.00835476	0.000326331			0.00163239	0.000144734	6.7629	2.39524e-116	0.00321337	0.000202906	3.43556	8.24156e-71	0.006998	0.000315032			0.000989717	0.000112734	11.1544	9.5268e-141	0.0018509	0.0001541	5.96451	4.98817e-109	0.000385604	7.03882e-05	28.6296	2.28187e-167	0.0117095	0.000385678			0.0157326	0.00063094
Carnobacterium	0.000228506	5.71204e-05	0.00989717	0.0003741	0.023088	2.15936e-179	0.00309769	0.000199232	0.0737667	1.2838e-45	0.0116967	0.000385469	0.019536	1.08565e-223	0.0113496	0.000379774	49.6688	1.71218e-216	0.00835476	0.000326331	0.0273504	5.17434e-153	0.00168523	0.000155009	0.135593	2.34986e-18	0.00209512	0.000163931	0.109066	1.98803e-26	0.00131105	0.000129729	0.174292	1.09852e-12	0.00109254	0.000118439	0.20915	3.99011e-09	0.00132391	0.000130363	0.1726	1.04277e-12	0.0353728	0.00093658	0.00645995	0
Chitinophaga	0	0	0	0			0.0298329	0.000609936			0	0			0	0			5.14139e-05	2.57064e-05			0	0			0	0			1.28535e-05	1.28535e-05			0	0			0.00271208	0.000186455		4.56553e-57	0	0
Chryseobacterium	0.00331334	0.000217172	0.00599829	0.000291809			0.0066838	0.000292125	0.495726	1.82103e-17	0.00197943	0.00015935			0.00767352	0.000312851	2.31595	1.22503e-26	0.0168252	0.000461114	0.196927	5.07941e-141	0.0337761	0.000682709	0.0980973	0	0.0493188	0.000776312	0.0671821	0	0.0260411	0.00057097	0.127235	3.26979e-274	0.0147301	0.00043191	0.224937	2.31754e-112	0.0189332	0.000488623	0.175002	1.42073e-170	0.00645244	0.000405964
Corynebacterium	0.00374179	0.000230737	0.00377035	0.000231613			0.0090617	0.000339736	0.412924	2.23419e-34	0.00392031	0.000224037			0.00158098	0.00014244	2.36676	1.00671e-13	0.00780206	0.00031544	0.47959	3.15724e-22	0.00918309	0.000360482	0.407465	1.40613e-34	0.00462725	0.000243314			0.00640103	0.000285919			0.00317481	0.000201689			0.0109897	0.000373772	0.340481	2.17408e-55	0.00105398	0.00016452	3.55014	3.40317e-13
Enhydrobacter	0.000914025	0.000114202	0.000542702	8.80146e-05			0.000604113	8.80929e-05			0.0012982	0.000129093			0.00573265	0.000270671	6.27188	2.94398e-53	0.00484576	0.000248965	0.188624	4.62353e-41	0.0017852	0.000159532			0.014563	0.00042949	0.0627636	5.10949e-185	0.0103985	0.000363687	0.0879	5.20883e-122	0.0130077	0.000406228	0.0702679	2.64117e-161	0.00484576	0.000248965	0.188624	6.3775e-41	0.00190231	0.000220932
Enterococcus	0.00142816	0.000142715	0.000742645	0.000102949			0.00156812	0.000141861			0.00178663	0.000151406			0.217481	0.00147901	152.28	0	0.00239075	0.000175089			0.00569837	0.000284463	0.250627	1.84819e-38	0.00447301	0.000239243	0.319285	5.17449e-24	0.00421594	0.000232297	0.338753	5.66481e-21	0.00696658	0.000298198	0.205002	4.13825e-56	0.00183805	0.000153565			0.000282776	8.52493e-05	5.05051	3.71545e-06
Escherichia/Shigella	0.000242788	5.8878e-05	0.000271351	6.22442e-05			0.00132391	0.000130363	0.183387	2.766e-12	0.000308483	6.29596e-05			0.000437018	7.49321e-05			0.00426735	0.000233703	0.0568942	8.21019e-68	0.000656955	9.68316e-05			0.00136247	0.000132245	0.178197	4.86637e-13	0.011671	0.00038505	0.0208027	5.36869e-222	0.000861183	0.000105166			0.00352185	0.000212389	0.0689376	5.35624e-53	0.00128535	0.000181661	0.188889	1.82838e-08
Flavobacterium	0.0353185	0.000697566	0.0539417	0.000853716			0.0423008	0.000721609			0.0590488	0.000845089			0.00546272	0.000264258	6.46536	0	0.00551414	0.000265492	6.40508	0	0.00351328	0.000223606	10.0528	0	0.0119794	0.000390044	2.94826	3.14498e-193	0.00474293	0.000246322	7.44655	0	0.00365039	0.000216216	9.67527	0	0.00368895	0.000217351	9.57414	0	0.0606941	0.00121062
Geobacillus	0.0128392	0.000425456	0	0			0	0			0.0130334	0.000406624			0.00104113	0.000115622	12.332	1.8975e-168	0.0595373	0.000848356	0.21565	0	2.85633e-05	2.01971e-05	449.5	2.00684e-194	0.000179949	4.80893e-05	71.3492	3.59797e-208	0.000102828	3.63535e-05	124.861	3.24289e-212	0.000167095	4.63403e-05	76.8376	8.36119e-209	3.85604e-05	2.22626e-05	332.963	3.00852e-215	0.000231362	7.71129e-05	55.4938	1.60419e-103
Klebsiella	0.000742645	0.000102949	0.00112825	0.000126867			0.000192802	4.97768e-05			0.0102057	0.000360335	0.072768	4.90253e-125	0.000102828	3.63535e-05	7.22222	2.81497e-07	0.00147815	0.000137737			0.00327049	0.000215768	0.227074	1.17483e-23	0.001491	0.000138334			0.000539846	8.32781e-05			0.000424165	7.38224e-05			0.00118252	0.000123214			2.57069e-05	2.57069e-05
Lactobacillus	0.00428449	0.000246836	0.000556984	8.91646e-05	7.69231	9.08369e-43	0.00208226	0.000163429	2.05761	6.03106e-12	0.00164524	0.000145302	2.60417	1.15348e-18	0.000552699	8.42631e-05	7.75194	2.58213e-47	0.0167095	0.000459553	0.25641	7.49638e-115	0.0124821	0.000419575	0.343249	6.45829e-61	0.00100257	0.000113463	4.2735	3.56569e-33	0.00134961	0.000131621	3.1746	1.18755e-24	0.0288689	0.000600298	0.148412	4.08424e-285	0.00395887	0.000225132			0.000179949	6.80089e-05	23.8095	1.44923e-31
Lactococcus	0.0145815	0.000453006	0.126421	0.00125589	0.115341	0	0.0239846	0.000548539			0.265013	0.00158229	0.055022	0	0.128843	0.00120114	8.83604	0	0.13572	0.0012279	0.107439	0	0.0618538	0.000910354	0.235742	0	0.106851	0.00110755	0.136466	0	0.136877	0.00123229	0.106531	0	0.17937	0.0013755	0.081293	0	0.0373008	0.000679387	0.390918	2.38422e-159	0.22365	0.00211273	0.065198	0
Niastella	0	0	0	0			0.0131748	0.000408795			0	0			0	0			3.85604e-05	2.22626e-05			0	0			0	0			0	0			0	0			0.00111825	0.000119823		1.55838e-22	0	0
Propionibacterium	0.382748	0.00183688	0.327364	0.00177336			0.0850643	0.00100019	4.49951	0	0.000218509	5.29908e-05	1751.63	0	0.000128535	4.06439e-05	2977.78	0	0.0012982	0.000129093	294.829	0	0.000656955	9.68316e-05	582.609	0	8.99743e-05	3.40058e-05	4253.97	0	5.14139e-05	2.57064e-05	7444.44	0	0.000257069	5.74754e-05	1488.89	0	0.138535	0.00123854	2.76283	0	0.00113111	0.000170426	338.384	0
Pseudomonas	0.206512	0.0015298	0.25357	0.00164413			0.350591	0.0017107			0.113522	0.00113733			0.127365	0.00119524			0.197712	0.00142789			0.127949	0.00126236			0.0916452	0.00103442	2.25339	0	0.085874	0.00100449	2.40483	0	0.0930206	0.00104136	2.22007	0	0.414614	0.00176627	0.498083	0	0.39401	0.00247752
Staphylococcus	0.00232791	0.000182125	0.00515567	0.000270653	0.451524	1.67764e-15	0.013599	0.000415234	0.171183	2.02344e-123	0.00109254	0.000118439	2.13072	1.12926e-06	0.00115681	0.000121869	2.01235	8.30425e-06	0.00339332	0.000208491			0.0141674	0.00044662	0.164315	1.13887e-129	0.00347044	0.000210839			0.00320051	0.000202501			0.000976864	0.000112	2.38304	1.68584e-08	0.00750643	0.000309452	0.310122	4.6515e-42	0.000951157	0.000156297
Stenotrophomonas	0.000756927	0.000103933	0.000471294	8.2023e-05			0.000655527	9.17626e-05			0.000462725	7.71035e-05			0.00138817	0.000133485			0.00494859	0.00025158	0.152958	5.21333e-47	0.00898315	0.000356572	0.0842607	1.6734e-105	0.0208098	0.000511776	0.0363736	4.48285e-287	0.0205141	0.000508205	0.0368978	1.78671e-282	0.0279692	0.000591143	0.0270629	0	0.000989717	0.000112734			0.000154242	6.29648e-05
Streptococcus	0.0690231	0.000957985	0.013896	0.000442383	4.96711	0	0.0980077	0.00106597			0.0435861	0.000731998			0.0157198	0.00044596	4.39084	0	0.0647815	0.00088246			0.0601257	0.000898374			0.0246658	0.00055608	2.79833	0	0.0326735	0.000637379	2.11251	1.26615e-222	0.00569409	0.000269765	12.1219	0	0.0365167	0.000672482	1.89018	3.12392e-171	0.0074036	0.000434649	9.32292	0
Yersinia	5.71265e-05	2.85627e-05	0.0166809	0.000484005	0.00342466	0	0.0163753	0.000455012	0.00348857	0	0.00475578	0.000246654	0.012012	1.06523e-93	6.42674e-05	2.87405e-05			0.00118252	0.000123214	0.0483092	5.48448e-19	0	0			0.000681234	9.35434e-05	0.0838574	4.95689e-09	7.71208e-05	3.14834e-05			0.000128535	4.06439e-05			0.00062982	8.99465e-05	0.0907029	6.92578e-08	0.00303342	0.000278829	0.0188324	1.04639e-44

## Sheet: table S3
Table S3 The differences of major genera between Feb and other months. Fold-changed=Feb/other month, other month including 3-12 month. The results compared with Jan were in table S2.
Genus	mean(Feb)	std.err(Feb)	mean(Mar)	std.err(Mar)	Fold-changed	qvalue	mean(Apr)	std.err(Apr)	Fold-changed	qvalue	mean(May)	std.err(May)	Fold-changed	qvalue	mean(June)	std.err(June)	Fold-changed	qvalue	mean(July)	std.err(July)	Fold-changed	qvalue	mean(Aug)	std.err(Aug)	Fold-changed	qvalue	mean(Sept)	std.err(Sept)	Fold-changed	qvalue	mean(Oct)	std.err(Oct)	Fold-changed	qvalue	mean(Nov)	std.err(Nov)	Fold-changed	qvalue	mean(Dec)	std.err(Dec)	Fold-changed	qvalue
Acinetobacter	0.0447872	0.000781662	0.0298458	0.000610063			0.0996915	0.00107408	0.449258	0	0.0288817	0.000600428			0.116324	0.00114946	0.385021	0	0.303099	0.00173688	0.147764	0	0.184743	0.00139137	0.24243	0	0.172082	0.00135324	0.260266	0	0.0229306	0.00053664			0.0584704	0.000841198			0.171183	0.00190981	0.261634	0
Aeromonas	0.00141388	0.000142001	0.000488432	7.92153e-05	2.89474	6.37334e-07	0.00484576	0.000248965	0.291777	1.09107e-28	0.00059126	8.71513e-05			0.0014653	0.000137138			0.0271779	0.000614493	0.0520231	0	0.00651671	0.000288475	0.216963	2.66296e-50	0.00196658	0.000158833			8.99743e-05	3.40058e-05	15.7143	9.95151e-19	0.00677378	0.000294071	0.208729	8.7499e-54	0	0	#DIV/0!	7.45305e-11
Alkaliphilus	0	0	1.28535e-05	1.28535e-05			0.000488432	7.92153e-05	0	6.56006e-09	0.0344344	0.000653733	0	0	8.99743e-05	3.40058e-05			0	0			3.85604e-05	2.22626e-05			3.85604e-05	2.22626e-05			6.42674e-05	2.87405e-05			1.28535e-05	1.28535e-05			0	0
Bacillus	0.000214225	5.5307e-05	0.00104113	0.000115622	0.205761	7.81805e-09	0.225386	0.00149802	0.00095048	0	0.292943	0.00163167	0.000731283	0	0.00595116	0.000275751	0.0359971	3.53763e-104	0.000199943	5.3432e-05			0.278136	0.00160646	0.000770214	0	0.292853	0.00163152	0.000731507	0	0.45117	0.00178403	0.00047482	0	0.00200514	0.00016038	0.106838	1.10549e-25	0.000102828	5.14119e-05
Bacteroides	0.00289917	0.000203188	0.00728792	0.000304948	0.397805	3.67374e-29	0.00757069	0.000310764	0.382947	4.01391e-32	0.00136247	0.000132245	2.12788	2.65351e-08	0.0124036	0.000396805	0.233736	1.30719e-91	0.00182805	0.000161432			0.0027892	0.00018908			0.00237789	0.000174619			0.00266067	0.000184684			0.00384319	0.000221831			0.000257069	8.12831e-05	11.2778	2.40431e-18
Bifidobacterium	0.000457012	8.07712e-05	0.000706941	9.52908e-05			0.000385604	7.03882e-05			0.000179949	4.80893e-05			0.00300771	0.000196326	0.151947	1.68177e-28	0.0100543	0.000377027	0.0454545	3.08906e-133	0.000282776	6.028e-05			0.000385604	7.03882e-05			0.000424165	7.38224e-05			0.00347044	0.000210839	0.131687	5.25759e-35	0.000102828	5.14119e-05
Brochothrix	0.00572694	0.000285171	0.00210797	0.000164432	2.7168	6.0826e-27	0.00116967	0.000122543	4.89621	2.67678e-49	0.00106684	0.000117039	5.36814	2.43742e-52	0.00119537	0.000123881	4.79092	8.22684e-49	0.0217652	0.000551436	0.263123	1.14606e-143	0.0104242	0.000364131			0.00544987	0.000263949			0.00503856	0.000253845			0.000257069	5.74754e-05	22.2778	2.22019e-83	0.0323136	0.000896584	0.17723	5.74977e-255
Buttiauxella	0.00441302	0.000250495	0.00242931	0.000176492			0.00835476	0.000326331			0.00163239	0.000144734	2.70341	2.95837e-20	0.00321337	0.000202906			0.006998	0.000315032			0.000989717	0.000112734	4.45887	2.18946e-35	0.0018509	0.0001541	2.38426	1.11425e-16	0.000385604	7.03882e-05	11.4444	6.10728e-56	0.0117095	0.000385678	0.376875	1.78877e-51	0.0157326	0.00063094	0.280501	5.27478e-82
Carnobacterium	0.00989717	0.0003741	0.00309769	0.000199232	3.19502	3.38941e-58	0.0116967	0.000385469			0.0113496	0.000379774			0.00835476	0.000326331			0.00168523	0.000155009	5.87288	1.89155e-88	0.00209512	0.000163931	4.72393	7.29635e-84	0.00131105	0.000129729	7.54902	1.33362e-109	0.00109254	0.000118439	9.05882	1.05289e-117	0.00132391	0.000130363	7.47573	6.35431e-109	0.0353728	0.00093658	0.279797	3.88828e-188
Chitinophaga	0	0	0.0298329	0.000609936	0	0	0	0			0	0			5.14139e-05	2.57064e-05			0	0			0	0			1.28535e-05	1.28535e-05			0	0			0.00271208	0.000186455	0	5.2879e-57	0	0
Chryseobacterium	0.00599829	0.000291809	0.0066838	0.000292125			0.00197943	0.00015935	3.0303	1.02465e-32	0.00767352	0.000312851			0.0168252	0.000461114	0.356506	1.31946e-80	0.0337761	0.000682709	0.17759	2.54864e-300	0.0493188	0.000776312	0.121623	0	0.0260411	0.00057097	0.230339	6.60537e-197	0.0147301	0.00043191	0.407213	1.50432e-57	0.0189332	0.000488623	0.316814	3.51824e-105	0.00645244	0.000405964
Corynebacterium	0.00377035	0.000231613	0.0090617	0.000339736	0.416076	7.71901e-34	0.00392031	0.000224037			0.00158098	0.00014244	2.38482	6.23658e-14	0.00780206	0.00031544	0.483251	6.31014e-22	0.00918309	0.000360482	0.410575	4.02984e-34	0.00462725	0.000243314			0.00640103	0.000285919			0.00317481	0.000201689			0.0109897	0.000373772	0.34308	8.01249e-55	0.00105398	0.00016452	3.57724	2.40641e-13
Enhydrobacter	0.000542702	8.80146e-05	0.000604113	8.80929e-05			0.0012982	0.000129093			0.00573265	0.000270671	0.0946687	5.04746e-65	0.00484576	0.000248965	0.111995	2.33197e-52	0.0017852	0.000159532	0.304	1.3941e-09	0.014563	0.00042949	0.0372659	2.23711e-199	0.0103985	0.000363687	0.0521906	1.16156e-135	0.0130077	0.000406228	0.0417216	2.11369e-175	0.00484576	0.000248965	0.111995	3.45357e-52	0.00190231	0.000220932	0.285285	1.01119e-08
Enterococcus	0.000742645	0.000102949	0.00156812	0.000141861			0.00178663	0.000151406	0.415667	4.6333e-06	0.217481	0.00147901	0.00341476	0	0.00239075	0.000175089	0.310633	3.89111e-13	0.00569837	0.000284463	0.130326	1.61112e-57	0.00447301	0.000239243	0.166028	1.34e-40	0.00421594	0.000232297	0.176152	5.38488e-37	0.00696658	0.000298198	0.106601	1.14161e-76	0.00183805	0.000153565	0.40404	9.42852e-07	0.000282776	8.52493e-05
Escherichia/Shigella	0.000271351	6.22442e-05	0.00132391	0.000130363	0.204962	2.13262e-11	0.000308483	6.29596e-05			0.000437018	7.49321e-05			0.00426735	0.000233703	0.0635877	5.62889e-66	0.000656955	9.68316e-05			0.00136247	0.000132245	0.199161	4.62376e-12	0.011671	0.00038505	0.0232501	5.55642e-219	0.000861183	0.000105166			0.00352185	0.000212389	0.0770479	2.37014e-51	0.00128535	0.000181661	0.211111	1.35933e-07
Flavobacterium	0.0539417	0.000853716	0.0423008	0.000721609			0.0590488	0.000845089			0.00546272	0.000264258	9.87451	0	0.00551414	0.000265492	9.78244	0	0.00351328	0.000223606	15.3537	0	0.0119794	0.000390044	4.50286	0	0.00474293	0.000246322	11.3731	0	0.00365039	0.000216216	14.777	0	0.00368895	0.000217351	14.6225	0	0.0606941	0.00121062
Geobacillus	0	0	0	0			0.0130334	0.000406624	0	1.0331e-281	0.00104113	0.000115622	0	1.23023e-20	0.0595373	0.000848356	0	0	2.85633e-05	2.01971e-05			0.000179949	4.80893e-05			0.000102828	3.63535e-05			0.000167095	4.63403e-05			3.85604e-05	2.22626e-05			0.000231362	7.71129e-05
Klebsiella	0.00112825	0.000126867	0.000192802	4.97768e-05	5.85185	2.18347e-10	0.0102057	0.000360335	0.110551	2.38538e-111	0.000102828	3.63535e-05	10.9722	2.31801e-13	0.00147815	0.000137737			0.00327049	0.000215768	0.344978	2.01974e-15	0.001491	0.000138334			0.000539846	8.32781e-05			0.000424165	7.38224e-05			0.00118252	0.000123214			2.57069e-05	2.57069e-05	43.8889	6.08317e-08
Lactobacillus	0.000556984	8.91646e-05	0.00208226	0.000163429	0.26749	3.90836e-13	0.00164524	0.000145302	0.338542	1.11691e-07	0.000552699	8.42631e-05			0.0167095	0.000459553	0.0333333	8.50596e-232	0.0124821	0.000419575	0.0446224	3.71739e-166	0.00100257	0.000113463			0.00134961	0.000131621			0.0288689	0.000600298	0.0192936	0	0.00395887	0.000225132	0.140693	6.72581e-39	0.000179949	6.80089e-05
Lactococcus	0.126421	0.00125589	0.0239846	0.000548539	5.27093	0	0.265013	0.00158229	0.477037	0	0.128843	0.00120114			0.13572	0.0012279			0.0618538	0.000910354	2.04387	0	0.106851	0.00110755			0.136877	0.00123229			0.17937	0.0013755			0.0373008	0.000679387	3.38923	0	0.22365	0.00211273
Niastella	0	0	0.0131748	0.000408795	0	4.95016e-285	0	0			0	0			3.85604e-05	2.22626e-05			0	0			0	0			0	0			0	0			0.00111825	0.000119823	0	1.15818e-22	0	0
Propionibacterium	0.327364	0.00177336	0.0850643	0.00100019	3.84843	0	0.000218509	5.29908e-05	1498.17	0	0.000128535	4.06439e-05	2546.89	0	0.0012982	0.000129093	252.167	0	0.000656955	9.68316e-05	498.304	0	8.99743e-05	3.40058e-05	3638.41	0	5.14139e-05	2.57064e-05	6367.22	0	0.000257069	5.74754e-05	1273.44	0	0.138535	0.00123854	2.36304	0	0.00113111	0.000170426	289.419	0
Pseudomonas	0.25357	0.00164413	0.350591	0.0017107			0.113522	0.00113733	2.23367	0	0.127365	0.00119524			0.197712	0.00142789			0.127949	0.00126236			0.0916452	0.00103442	2.76687	0	0.085874	0.00100449	2.95282	0	0.0930206	0.00104136	2.72596	0	0.414614	0.00176627			0.39401	0.00247752
Staphylococcus	0.00515567	0.000270653	0.013599	0.000415234	0.379122	2.77695e-59	0.00109254	0.000118439	4.71895	3.81921e-43	0.00115681	0.000121869	4.45679	3.41896e-41	0.00339332	0.000208491			0.0141674	0.00044662	0.363911	5.41376e-64	0.00347044	0.000210839			0.00320051	0.000202501			0.000976864	0.000112	5.27778	1.07821e-46	0.00750643	0.000309452			0.000951157	0.000156297	5.42042	2.89428e-25
Stenotrophomonas	0.000471294	8.2023e-05	0.000655527	9.17626e-05			0.000462725	7.71035e-05			0.00138817	0.000133485	0.339506	2.86038e-06	0.00494859	0.00025158	0.0952381	2.63301e-56	0.00898315	0.000356572	0.0524642	2.24334e-116	0.0208098	0.000511776	0.0226477	9.83147e-299	0.0205141	0.000508205	0.0229741	4.19998e-294	0.0279692	0.000591143	0.0168505	0	0.000989717	0.000112734			0.000154242	6.29648e-05
Streptococcus	0.013896	0.000442383	0.0980077	0.00106597	0.141785	0	0.0435861	0.000731998	0.318818	1.81084e-245	0.0157198	0.00044596			0.0647815	0.00088246	0.214506	0	0.0601257	0.000898374	0.231116	0	0.0246658	0.00055608			0.0326735	0.000637379	0.425299	5.03523e-121	0.00569409	0.000269765	2.44043	4.00815e-56	0.0365167	0.000672482	0.380539	3.43757e-162	0.0074036	0.000434649
Yersinia	0.0166809	0.000484005	0.0163753	0.000455012			0.00475578	0.000246654	3.50751	1.07895e-109	6.42674e-05	2.87405e-05	259.556	9.61466e-280	0.00118252	0.000123214	14.1063	1.0894e-226	0	0	0	5.14941e-255	0.000681234	9.35434e-05	24.4864	2.95952e-249	7.71208e-05	3.14834e-05	216.296	3.81925e-279	0.000128535	4.06439e-05	129.778	2.07286e-276	0.00062982	8.99465e-05	26.4853	1.39082e-251	0.00303342	0.000278829	5.49906	1.06366e-85

## Sheet: table S4
Table S4 The differences of major genera between Mar and other months. Fold-changed=Mar/other month, other month including 4-12 month. The results compared with Jan and Feb were in table S2-3.
Genus	mean(Mar)	std.err(Mar)	mean(Apr)	std.err(Apr)	Fold-changed	qvalue	mean(May)	std.err(May)	Fold-changed	qvalue	mean(June)	std.err(June)	Fold-changed	qvalue	mean(July)	std.err(July)	Fold-changed	qvalue	mean(Aug)	std.err(Aug)	Fold-changed	qvalue	mean(Sept)	std.err(Sept)	Fold-changed	qvalue	mean(Oct)	std.err(Oct)	Fold-changed	qvalue	mean(Nov)	std.err(Nov)	Fold-changed	qvalue	mean(Dec)	std.err(Dec)	Fold-changed	qvalue
Acinetobacter	0.0298458	0.000610063	0.0996915	0.00107408	0.299381	0	0.0288817	0.000600428			0.116324	0.00114946	0.256575	0	0.303099	0.00173688	0.0984686	0	0.184743	0.00139137	0.161553	0	0.172082	0.00135324	0.173439	0	0.0229306	0.00053664			0.0584704	0.000841198			0.171183	0.00190981	0.174351	0
Aeromonas	0.000488432	7.92153e-05	0.00484576	0.000248965	0.100796	1.14742e-59	0.00059126	8.71513e-05			0.0014653	0.000137138	0.333333	5.68475e-08	0.0271779	0.000614493	0.0179716	0	0.00651671	0.000288475	0.0749507	2.10493e-87	0.00196658	0.000158833	0.248366	1.3777e-14	8.99743e-05	3.40058e-05			0.00677378	0.000294071	0.0721063	1.83568e-91	0	0
Alkaliphilus	1.28535e-05	1.28535e-05	0.000488432	7.92153e-05	0.0263158	1.10347e-08	0.0344344	0.000653733	0.000373274	0	8.99743e-05	3.40058e-05			0	0			3.85604e-05	2.22626e-05			3.85604e-05	2.22626e-05			6.42674e-05	2.87405e-05			1.28535e-05	1.28535e-05			0	0
Bacillus	0.00104113	0.000115622	0.225386	0.00149802	0.00461933	0	0.292943	0.00163167	0.00355403	0	0.00595116	0.000275751	0.174946	6.38971e-58	0.000199943	5.3432e-05	5.20714	1.65592e-08	0.278136	0.00160646	0.00374324	0	0.292853	0.00163152	0.00355513	0	0.45117	0.00178403	0.00230763	0	0.00200514	0.00016038			0.000102828	5.14119e-05	10.125	3.6678e-06
Bacteroides	0.00728792	0.000304948	0.00757069	0.000310764			0.00136247	0.000132245	5.34906	2.42074e-68	0.0124036	0.000396805			0.00182805	0.000161432	3.98672	1.3218e-50	0.0027892	0.00018908	2.6129	1.06074e-33	0.00237789	0.000174619	3.06486	6.56798e-42	0.00266067	0.000184684	2.73913	4.47389e-36	0.00384319	0.000221831			0.000257069	8.12831e-05	28.35	7.84399e-56
Bifidobacterium	0.000706941	9.52908e-05	0.000385604	7.03882e-05			0.000179949	4.80893e-05			0.00300771	0.000196326	0.235043	1.15427e-23	0.0100543	0.000377027	0.0703125	2.28139e-136	0.000282776	6.028e-05			0.000385604	7.03882e-05			0.000424165	7.38224e-05			0.00347044	0.000210839	0.203704	2.7174e-30	0.000102828	5.14119e-05
Brochothrix	0.00210797	0.000164432	0.00116967	0.000122543			0.00106684	0.000117039			0.00119537	0.000123881			0.0217652	0.000551436	0.0968504	2.34505e-273	0.0104242	0.000364131	0.202219	2.49731e-93	0.00544987	0.000263949	0.386792	1.24033e-24	0.00503856	0.000253845	0.418367	5.88086e-20	0.000257069	5.74754e-05	8.2	7.89165e-24	0.0323136	0.000896584	0.0652347	0
Buttiauxella	0.00242931	0.000176492	0.00835476	0.000326331	0.290769	8.58616e-55	0.00163239	0.000144734			0.00321337	0.000202906			0.006998	0.000315032	0.347143	2.91445e-36	0.000989717	0.000112734	2.45455	6.39853e-10	0.0018509	0.0001541			0.000385604	7.03882e-05	6.3	1.52531e-24	0.0117095	0.000385678	0.207464	6.70815e-103	0.0157326	0.00063094	0.154412	2.51456e-145
Carnobacterium	0.00309769	0.000199232	0.0116967	0.000385469	0.264835	1.77375e-84	0.0113496	0.000379774	0.272933	1.19393e-79	0.00835476	0.000326331	0.370769	1.29349e-40	0.00168523	0.000155009			0.00209512	0.000163931			0.00131105	0.000129729	2.36275	6.0195e-12	0.00109254	0.000118439	2.83529	8.82646e-16	0.00132391	0.000130363	2.33981	1.49736e-11	0.0353728	0.00093658	0.0875727	0
Chitinophaga	0.0298329	0.000609936	0	0	0	0	0	0	0	0	5.14139e-05	2.57064e-05	580.25	0	0	0	0	0	0	0	0	0	1.28535e-05	1.28535e-05	2321	0	0	0	0	0	0.00271208	0.000186455	11	0	0	0	0	2.13897e-256
Chryseobacterium	0.0066838	0.000292125	0.00197943	0.00015935	3.37662	6.68123e-43	0.00767352	0.000312851			0.0168252	0.000461114	0.39725	2.21917e-74	0.0337761	0.000682709	0.197886	2.26131e-306	0.0493188	0.000776312	0.135523	0	0.0260411	0.00057097	0.256663	3.50185e-196	0.0147301	0.00043191	0.453752	3.45216e-51	0.0189332	0.000488623	0.353021	1.30443e-99	0.00645244	0.000405964
Corynebacterium	0.0090617	0.000339736	0.00392031	0.000224037	2.31148	3.28176e-34	0.00158098	0.00014244	5.73171	1.08578e-88	0.00780206	0.00031544			0.00918309	0.000360482			0.00462725	0.000243314			0.00640103	0.000285919			0.00317481	0.000201689	2.85425	1.17098e-47	0.0109897	0.000373772			0.00105398	0.00016452	8.59756	4.13443e-56
Enhydrobacter	0.000604113	8.80929e-05	0.0012982	0.000129093			0.00573265	0.000270671	0.105381	9.49944e-70	0.00484576	0.000248965	0.124668	2.26408e-55	0.0017852	0.000159532	0.3384	2.39761e-09	0.014563	0.00042949	0.0414828	4.12518e-218	0.0103985	0.000363687	0.0580964	1.63462e-147	0.0130077	0.000406228	0.0464427	1.23073e-191	0.00484576	0.000248965	0.124668	3.54073e-55	0.00190231	0.000220932	0.317568	1.73727e-08
Enterococcus	0.00156812	0.000141861	0.00178663	0.000151406			0.217481	0.00147901	0.0072104	0	0.00239075	0.000175089			0.00569837	0.000284463	0.275188	1.48179e-38	0.00447301	0.000239243	0.350575	2.9761e-23	0.00421594	0.000232297	0.371951	4.23021e-20	0.00696658	0.000298198	0.225092	2.18528e-57	0.00183805	0.000153565			0.000282776	8.52493e-05	5.54545	1.49901e-07
Escherichia/Shigella	0.00132391	0.000130363	0.000308483	6.29596e-05	4.29167	3.51458e-10	0.000437018	7.49321e-05	3.02941	4.07315e-07	0.00426735	0.000233703	0.310241	8.16724e-26	0.000656955	9.68316e-05			0.00136247	0.000132245			0.011671	0.00038505	0.113436	1.47711e-139	0.000861183	0.000105166			0.00352185	0.000212389	0.375912	2.38262e-16	0.00128535	0.000181661
Flavobacterium	0.0423008	0.000721609	0.0590488	0.000845089			0.00546272	0.000264258	7.74353	0	0.00551414	0.000265492	7.67133	0	0.00351328	0.000223606	12.0402	0	0.0119794	0.000390044	3.53112	1.19287e-293	0.00474293	0.000246322	8.9187	0	0.00365039	0.000216216	11.588	0	0.00368895	0.000217351	11.4669	0	0.0606941	0.00121062
Geobacillus	0	0	0.0130334	0.000406624	0	2.0861e-304	0.00104113	0.000115622	0	1.05457e-22	0.0595373	0.000848356	0	0	2.85633e-05	2.01971e-05			0.000179949	4.80893e-05			0.000102828	3.63535e-05			0.000167095	4.63403e-05			3.85604e-05	2.22626e-05			0.000231362	7.71129e-05
Klebsiella	0.000192802	4.97768e-05	0.0102057	0.000360335	0.0188917	9.77814e-211	0.000102828	3.63535e-05			0.00147815	0.000137737	0.130435	2.26196e-18	0.00327049	0.000215768	0.058952	1.81984e-53	0.001491	0.000138334	0.12931	1.4439e-18	0.000539846	8.32781e-05			0.000424165	7.38224e-05			0.00118252	0.000123214	0.163043	1.24146e-12	2.57069e-05	2.57069e-05
Lactobacillus	0.00208226	0.000163429	0.00164524	0.000145302			0.000552699	8.42631e-05	3.76744	1.5306e-14	0.0167095	0.000459553	0.124615	1.44559e-193	0.0124821	0.000419575	0.166819	5.7444e-124	0.00100257	0.000113463	2.07692	4.30458e-06	0.00134961	0.000131621			0.0288689	0.000600298	0.0721282	0	0.00395887	0.000225132			0.000179949	6.80089e-05	11.5714	2.20208e-13
Lactococcus	0.0239846	0.000548539	0.265013	0.00158229	0.0905034	0	0.128843	0.00120114	0.186153	0	0.13572	0.0012279	0.176721	0	0.0618538	0.000910354	0.387763	2.69674e-285	0.106851	0.00110755	0.224468	0	0.136877	0.00123229	0.175228	0	0.17937	0.0013755	0.133716	0	0.0373008	0.000679387			0.22365	0.00211273	0.107241	0
Niastella	0.0131748	0.000408795	0	0	0	2.75499e-223	0	0	0	2.22374e-223	3.85604e-05	2.22626e-05	341.667	2.22659e-221	0	0	0	3.84712e-201	0	0	0	2.09946e-223	0	0	0	2.16579e-223	0	0	0	2.15843e-223	0.00111825	0.000119823	11.7816	4.0496e-172	0	0	0	1.77071e-111
Propionibacterium	0.0850643	0.00100019	0.000218509	5.29908e-05	389.294	0	0.000128535	4.06439e-05	661.8	0	0.0012982	0.000129093	65.5248	0	0.000656955	9.68316e-05	129.483	0	8.99743e-05	3.40058e-05	945.429	0	5.14139e-05	2.57064e-05	1654.5	0	0.000257069	5.74754e-05	330.9	0	0.138535	0.00123854			0.00113111	0.000170426	75.2045	0
Pseudomonas	0.350591	0.0017107	0.113522	0.00113733	3.08832	0	0.127365	0.00119524	2.75265	0	0.197712	0.00142789			0.127949	0.00126236	2.74008	0	0.0916452	0.00103442	3.82553	0	0.085874	0.00100449	4.08262	0	0.0930206	0.00104136	3.76897	0	0.414614	0.00176627			0.39401	0.00247752
Staphylococcus	0.013599	0.000415234	0.00109254	0.000118439	12.4471	1.59754e-180	0.00115681	0.000121869	11.7556	5.68851e-178	0.00339332	0.000208491	4.00758	5.93831e-104	0.0141674	0.00044662			0.00347044	0.000210839	3.91852	6.42324e-102	0.00320051	0.000202501	4.249	3.38452e-109	0.000976864	0.000112	13.9211	1.94569e-185	0.00750643	0.000309452			0.000951157	0.000156297	14.2973	3.66227e-96
Stenotrophomonas	0.000655527	9.17626e-05	0.000462725	7.71035e-05			0.00138817	0.000133485			0.00494859	0.00025158	0.132468	3.45668e-55	0.00898315	0.000356572	0.072973	9.57989e-121	0.0208098	0.000511776	0.0315009	0	0.0205141	0.000508205			0.0279692	0.000591143	0.0234375	0	0.000989717	0.000112734			0.000154242	6.29648e-05
Streptococcus	0.0980077	0.00106597	0.0435861	0.000731998	2.2486	0	0.0157198	0.00044596	6.23467	0	0.0647815	0.00088246			0.0601257	0.000898374			0.0246658	0.00055608	3.97342	0	0.0326735	0.000637379	2.99961	0	0.00569409	0.000269765	17.2122	0	0.0365167	0.000672482	2.68391	0	0.0074036	0.000434649	13.2378	0
Yersinia	0.0163753	0.000455012	0.00475578	0.000246654	3.44324	1.51933e-108	6.42674e-05	2.87405e-05	254.8	5.2205e-275	0.00118252	0.000123214	13.8478	2.37673e-223	0	0	0	1.41645e-250	0.000681234	9.35434e-05	24.0377	2.00003e-245	7.71208e-05	3.14834e-05	212.333	2.27628e-274	0.000128535	4.06439e-05	127.4	8.47663e-272	0.00062982	8.99465e-05	26	2.38586e-247	0.00303342	0.000278829	5.39831	2.3283e-84

## Sheet: table S5
Table S5 The differences of major genera between Apr and other months. Fold-changed=Apr/other month, other month including 5-12 month. The results compared with Jan, Feb and Mar were in table S2-4.
Genus	mean(Apr)	std.err(Apr)	mean(May)	std.err(May)	Fold-changed	qvalue	mean(June)	std.err(June)	Fold-changed	qvalue	mean(July)	std.err(July)	Fold-changed	qvalue	mean(Aug)	std.err(Aug)	Fold-changed	qvalue	mean(Sept)	std.err(Sept)	Fold-changed	qvalue	mean(Oct)	std.err(Oct)	Fold-changed	qvalue	mean(Nov)	Fold-changed	Fold-changed	qvalue	mean(Dec)	std.err(Dec)	Fold-changed	qvalue
Acinetobacter	0.0996915	0.00107408	0.0288817	0.000600428	3.45171	0	0.116324	0.00114946			0.303099	0.00173688	0.328907	0	0.184743	0.00139137			0.172082	0.00135324			0.0229306	0.00053664	4.34753	0	0.0584704	#DIV/0!			0.171183	0.00190981
Aeromonas	0.00484576	0.000248965	0.00059126	8.71513e-05	8.19565	1.29411e-55	0.0014653	0.000137138	3.30702	3.55545e-30	0.0271779	0.000614493	0.178297	3.27111e-262	0.00651671	0.000288475			0.00196658	0.000158833	2.46405	3.97693e-20	8.99743e-05	3.40058e-05	53.8571	8.38388e-77	0.00677378	5.77985e+73			0	0	0	5.01559e-40
Alkaliphilus	0.000488432	7.92153e-05	0.0344344	0.000653733	0.0141844	0	8.99743e-05	3.40058e-05			0	0	0	6.21792e-07	3.85604e-05	2.22626e-05	12.6667	9.48256e-06	3.85604e-05	2.22626e-05	12.6667	8.76274e-06	6.42674e-05	2.87405e-05			1.28535e-05	3.85526	38	6.22789e-07	0	0
Bacillus	0.225386	0.00149802	0.292943	0.00163167			0.00595116	0.000275751	37.8726	0	0.000199943	5.3432e-05	1127.25	0	0.278136	0.00160646			0.292853	0.00163152			0.45117	0.00178403	0.499558	0	0.00200514	#DIV/0!	112.404	0	0.000102828	5.14119e-05	2191.88	0
Bacteroides	0.00757069	0.000310764	0.00136247	0.000132245	5.5566	1.87363e-72	0.0124036	0.000396805			0.00182805	0.000161432	4.14141	2.59798e-54	0.0027892	0.00018908	2.71429	5.3884e-37	0.00237789	0.000174619	3.18378	1.72784e-45	0.00266067	0.000184684	2.84541	1.88206e-39	0.00384319	4.02255e+36			0.000257069	8.12831e-05	29.45	5.79784e-58
Bifidobacterium	0.000385604	7.03882e-05	0.000179949	4.80893e-05			0.00300771	0.000196326	0.128205	1.15051e-33	0.0100543	0.000377027	0.0383523	8.40546e-151	0.000282776	6.028e-05			0.000385604	7.03882e-05			0.000424165	7.38224e-05			0.00347044	0.000385604	0.111111	3.89161e-41	0.000102828	5.14119e-05
Brochothrix	0.00116967	0.000122543	0.00106684	0.000117039			0.00119537	0.000123881			0.0217652	0.000551436			0.0104242	0.000364131	0.112207	1.22955e-124	0.00544987	0.000263949	0.214623	2.59141e-46	0.00503856	0.000253845	0.232143	3.17597e-40	0.000257069	3.68286e+36	4.55	2.55377e-09	0.0323136	0.000896584	0.0361973	0
Buttiauxella	0.00835476	0.000326331	0.00163239	0.000144734	5.11811	5.0204e-76	0.00321337	0.000202906	2.6	2.65593e-38	0.006998	0.000315032			0.000989717	0.000112734	8.44156	8.78909e-98	0.0018509	0.0001541	4.51389	8.13047e-70	0.000385604	7.03882e-05	21.6667	1.68433e-122	0.0117095	4.96029e+119			0.0157326	0.00063094
Carnobacterium	0.0116967	0.000385469	0.0113496	0.000379774			0.00835476	0.000326331			0.00168523	0.000155009	6.94068	1.1242e-115	0.00209512	0.000163931	5.58282	5.73464e-113	0.00131105	0.000129729	8.92157	3.08209e-140	0.00109254	0.000118439	10.7059	1.02957e-148	0.00132391	1.13607e+146	8.83495	9.58319e-140	0.0353728	0.00093658	0.330669	2.17885e-163
Chitinophaga	0	0	0	0			5.14139e-05	2.57064e-05			0	0			0	0			1.28535e-05	1.28535e-05			0	0			0.00271208	0	0	1.18799e-61	0	0
Chryseobacterium	0.00197943	0.00015935	0.00767352	0.000312851	0.257956	2.67112e-56	0.0168252	0.000461114	0.117647	4.03839e-199	0.0337761	0.000682709	0.0586047	0	0.0493188	0.000776312	0.0401355	0	0.0260411	0.00057097	0.0760118	0	0.0147301	0.00043191	0.13438	6.63954e-165	0.0189332	2.98128e+161	0.104549	7.92906e-234	0.00645244	0.000405964	0.306773	1.03301e-31
Corynebacterium	0.00392031	0.000224037	0.00158098	0.00014244	2.47967	4.37877e-16	0.00780206	0.00031544			0.00918309	0.000360482	0.426905	1.65576e-34	0.00462725	0.000243314			0.00640103	0.000285919			0.00317481	0.000201689			0.0109897	0.00419765	0.356725	1.50786e-56	0.00105398	0.00016452	3.71951	8.01258e-15
Enhydrobacter	0.0012982	0.000129093	0.00573265	0.000270671	0.226457	1.09817e-46	0.00484576	0.000248965	0.267905	3.68865e-34	0.0017852	0.000159532			0.014563	0.00042949	0.0891439	5.54832e-188	0.0103985	0.000363687	0.124845	1.45548e-119	0.0130077	0.000406228	0.0998024	3.00785e-162	0.00484576	4.31604e+158	0.267905	3.38541e-34	0.00190231	0.000220932
Enterococcus	0.00178663	0.000151406	0.217481	0.00147901	0.00821513	0	0.00239075	0.000175089			0.00569837	0.000284463	0.313534	1.86634e-33	0.00447301	0.000239243	0.399425	4.80394e-19	0.00421594	0.000232297	0.42378	3.45666e-16	0.00696658	0.000298198	0.256458	2.16083e-51	0.00183805	8.26827e+47			0.000282776	8.52493e-05	6.31818	4.61169e-09
Escherichia/Shigella	0.000308483	6.29596e-05	0.000437018	7.49321e-05			0.00426735	0.000233703	0.0722892	2.75202e-57	0.000656955	9.68316e-05			0.00136247	0.000132245	0.226415	1.19272e-10	0.011671	0.00038505	0.0264317	2.62587e-182	0.000861183	0.000105166			0.00352185	0.263459	0.0875912	5.60425e-45	0.00128535	0.000181661	0.24	1.55626e-07
Flavobacterium	0.0590488	0.000845089	0.00546272	0.000264258	10.8094	0	0.00551414	0.000265492	10.7086	0	0.00351328	0.000223606	16.8073	0	0.0119794	0.000390044	4.92918	0	0.00474293	0.000246322	12.4499	0	0.00365039	0.000216216	16.1761	0	0.00368895	#DIV/0!	16.007	0	0.0606941	0.00121062
Geobacillus	0.0130334	0.000406624	0.00104113	0.000115622	12.5185	6.66555e-173	0.0595373	0.000848356	0.218912	0	2.85633e-05	2.01971e-05	456.3	1.41043e-197	0.000179949	4.80893e-05	72.4286	1.31141e-211	0.000102828	3.63535e-05	126.75	1.95999e-215	0.000167095	4.63403e-05	78	2.51632e-212	3.85604e-05	5.17955e+209	338	8.09632e-219	0.000231362	7.71129e-05	56.3333	3.71994e-105
Klebsiella	0.0102057	0.000360335	0.000102828	3.63535e-05	99.25	3.50039e-167	0.00147815	0.000137737	6.90435	5.79698e-110	0.00327049	0.000215768	3.12052	1.14119e-55	0.001491	0.000138334	6.84483	1.33448e-109	0.000539846	8.32781e-05	18.9048	7.70969e-147	0.000424165	7.38224e-05	24.0606	5.07982e-152	0.00118252	2.00906e+149	8.63043	1.03468e-120	2.57069e-05	2.57069e-05	397	3.36775e-85
Lactobacillus	0.00164524	0.000145302	0.000552699	8.42631e-05	2.97674	2.53619e-08	0.0167095	0.000459553	0.0984615	5.52657e-210	0.0124821	0.000419575	0.131808	4.52124e-139	0.00100257	0.000113463			0.00134961	0.000131621			0.0288689	0.000600298	0.0569902	0	0.00395887	#DIV/0!	0.415584	1.054e-15	0.000179949	6.80089e-05	9.14286	1.44448e-09
Lactococcus	0.265013	0.00158229	0.128843	0.00120114	2.05686	0	0.13572	0.0012279			0.0618538	0.000910354	4.28451	0	0.106851	0.00110755	2.48021	0	0.136877	0.00123229			0.17937	0.0013755			0.0373008	#DIV/0!	7.10476	0	0.22365	0.00211273
Niastella	0	0	0	0			3.85604e-05	2.22626e-05			0	0			0	0			0	0			0	0			0.00111825	0	0	1.7778e-24	0	0
Propionibacterium	0.000218509	5.29908e-05	0.000128535	4.06439e-05			0.0012982	0.000129093	0.168317	7.71771e-14	0.000656955	9.68316e-05			8.99743e-05	3.40058e-05			5.14139e-05	2.57064e-05			0.000257069	5.74754e-05			0.138535	0.000218509	0.00157729	0	0.00113111	0.000170426	0.193182	1.22766e-07
Pseudomonas	0.113522	0.00113733	0.127365	0.00119524			0.197712	0.00142789			0.127949	0.00126236			0.0916452	0.00103442			0.085874	0.00100449			0.0930206	0.00104136			0.414614	1.88048e+36	0.273801	0	0.39401	0.00247752	0.288119	0
Staphylococcus	0.00109254	0.000118439	0.00115681	0.000121869			0.00339332	0.000208491	0.32197	1.30169e-19	0.0141674	0.00044662	0.0771169	1.68157e-188	0.00347044	0.000210839	0.314815	1.87475e-20	0.00320051	0.000202501	0.341365	5.27903e-17	0.000976864	0.000112			0.00750643	0.00109254	0.145548	2.03947e-80	0.000951157	0.000156297
Stenotrophomonas	0.000462725	7.71035e-05	0.00138817	0.000133485	0.333333	5.71262e-07	0.00494859	0.00025158	0.0935065	2.88113e-62	0.00898315	0.000356572	0.0515103	3.73167e-129	0.0208098	0.000511776	0.0222359	0	0.0205141	0.000508205	0.0225564	0	0.0279692	0.000591143	0.0165441	0	0.000989717	#DIV/0!			0.000154242	6.29648e-05
Streptococcus	0.0435861	0.000731998	0.0157198	0.00044596	2.77269	4.08226e-227	0.0647815	0.00088246			0.0601257	0.000898374			0.0246658	0.00055608			0.0326735	0.000637379			0.00569409	0.000269765	7.65463	0	0.0365167	#DIV/0!			0.0074036	0.000434649	5.88715	1.66867e-240
Yersinia	0.00475578	0.000246654	6.42674e-05	2.87405e-05	74	2.27204e-76	0.00118252	0.000123214	4.02174	7.629e-36	0	0	0	6.37393e-72	0.000681234	9.35434e-05	6.98113	4.69492e-51	7.71208e-05	3.14834e-05	61.6667	6.36008e-76	0.000128535	4.06439e-05	37	1.76633e-73	0.00062982	2.69247e+70	7.55102	6.38241e-53	0.00303342	0.000278829

## Sheet: table S6
Table S6 The differences of major genera between May and other months. Fold-changed=May/other month, other month including 6-12 month. The results compared with Jan, Feb, Mar and Apr were in table S2-5.
Genus	mean(May)	std.err(May)	mean(June)	std.err(June)	Fold-changed	qvalue	mean(July)	std.err(July)	Fold-changed	qvalue	mean(Aug)	std.err(Aug)	Fold-changed	qvalue	mean(Sept)	std.err(Sept)	Fold-changed	qvalue	mean(Oct)	std.err(Oct)	Fold-changed	qvalue	mean(Nov)	std.err(Nov)	Fold-changed	qvalue	mean(Dec)	std.err(Dec)	Fold-changed	qvalue
Acinetobacter	0.0288817	0.000600428	0.116324	0.00114946	0.248287	0	0.303099	0.00173688	0.0952881	0	0.184743	0.00139137	0.156335	0	0.172082	0.00135324	0.167837	0	0.0229306	0.00053664			0.0584704	0.000841198	0.493955	1.93077e-176	0.171183	0.00190981	0.168719	0
Aeromonas	0.00059126	8.71513e-05	0.0014653	0.000137138	0.403509	4.62511e-06	0.0271779	0.000614493	0.0217551	0	0.00651671	0.000288475	0.0907298	6.91566e-83	0.00196658	0.000158833	0.300654	8.51309e-12	8.99743e-05	3.40058e-05			0.00677378	0.000294071	0.0872865	2.6846e-87	0	0
Alkaliphilus	0.0344344	0.000653733	8.99743e-05	3.40058e-05	382.714	0	0	0	0	0	3.85604e-05	2.22626e-05	893	0	3.85604e-05	2.22626e-05	893	0	6.42674e-05	2.87405e-05	535.8	0	1.28535e-05	1.28535e-05	2679	0	0	0	0	6.97054e-297
Bacillus	0.292943	0.00163167	0.00595116	0.000275751	49.2246	0	0.000199943	5.3432e-05	1465.14	0	0.278136	0.00160646			0.292853	0.00163152			0.45117	0.00178403			0.00200514	0.00016038	146.096	0	0.000102828	5.14119e-05	2848.87	0
Bacteroides	0.00136247	0.000132245	0.0124036	0.000396805	0.109845	5.86459e-150	0.00182805	0.000161432			0.0027892	0.00018908	0.488479	8.72315e-08	0.00237789	0.000174619			0.00266067	0.000184684			0.00384319	0.000221831	0.354515	1.49831e-19	0.000257069	8.12831e-05	5.3	7.85086e-06
Bifidobacterium	0.000179949	4.80893e-05	0.00300771	0.000196326	0.0598291	2.01101e-50	0.0100543	0.000377027	0.0178977	2.41873e-202	0.000282776	6.028e-05			0.000385604	7.03882e-05			0.000424165	7.38224e-05			0.00347044	0.000210839	0.0518519	2.11837e-60	0.000102828	5.14119e-05
Brochothrix	0.00106684	0.000117039	0.00119537	0.000123881			0.0217652	0.000551436	0.0490157	3.31444432578246e-318	0.0104242	0.000364131	0.102343	1.76438e-128	0.00544987	0.000263949	0.195755	4.05169e-49	0.00503856	0.000253845	0.211735	6.54565e-43	0.000257069	5.74754e-05	4.15	7.02344e-08	0.0323136	0.000896584	0.0330151	0
Buttiauxella	0.00163239	0.000144734	0.00321337	0.000202906			0.006998	0.000315032	0.233265	5.05811e-55	0.000989717	0.000112734			0.0018509	0.0001541			0.000385604	7.03882e-05	4.23333	3.79273e-12	0.0117095	0.000385678	0.139407	9.12414e-129	0.0157326	0.00063094	0.103758	6.06671e-177
Carnobacterium	0.0113496	0.000379774	0.00835476	0.000326331			0.00168523	0.000155009	6.73475	1.1092e-110	0.00209512	0.000163931	5.41718	1.59349e-107	0.00131105	0.000129729	8.65686	1.89698e-134	0.00109254	0.000118439	10.3882	8.82688e-143	0.00132391	0.000130363	8.57282	4.0753e-134	0.0353728	0.00093658	0.320858	1.83858e-170
Chitinophaga	0	0	5.14139e-05	2.57064e-05			0	0			0	0			1.28535e-05	1.28535e-05			0	0			0.00271208	0.000186455	0	1.15929e-61	0	0
Chryseobacterium	0.00767352	0.000312851	0.0168252	0.000461114	0.456073	5.2632e-58	0.0337761	0.000682709	0.227188	3.44166e-277	0.0493188	0.000776312	0.15559	0	0.0260411	0.00057097	0.294669	4.68406e-171	0.0147301	0.00043191			0.0189332	0.000488623	0.405295	4.51521e-81	0.00645244	0.000405964
Corynebacterium	0.00158098	0.00014244	0.00780206	0.00031544	0.202636	2.20274e-69	0.00918309	0.000360482	0.172162	2.80315e-89	0.00462725	0.000243314	0.341667	1.07117e-24	0.00640103	0.000285919	0.246988	1.40075e-48	0.00317481	0.000201689	0.497976	2.49555e-08	0.0109897	0.000373772	0.14386	4.62255e-119	0.00105398	0.00016452
Enhydrobacter	0.00573265	0.000270671	0.00484576	0.000248965			0.0017852	0.000159532	3.2112	5.09072e-32	0.014563	0.00042949	0.393645	6.76436e-65	0.0103985	0.000363687			0.0130077	0.000406228	0.440711	2.30959e-47	0.00484576	0.000248965			0.00190231	0.000220932	3.01351	1.18344e-17
Enterococcus	0.217481	0.00147901	0.00239075	0.000175089	90.9677	0	0.00569837	0.000284463	38.1654	0	0.00447301	0.000239243	48.6207	0	0.00421594	0.000232297	51.5854	0	0.00696658	0.000298198	31.2177	0	0.00183805	0.000153565	118.322	0	0.000282776	8.52493e-05	769.091	0
Escherichia/Shigella	0.000437018	7.49321e-05	0.00426735	0.000233703	0.10241	3.72776e-52	0.000656955	9.68316e-05			0.00136247	0.000132245	0.320755	1.81151e-07	0.011671	0.00038505	0.0374449	5.00857e-176	0.000861183	0.000105166			0.00352185	0.000212389	0.124088	4.22318e-40	0.00128535	0.000181661
Flavobacterium	0.00546272	0.000264258	0.00551414	0.000265492			0.00351328	0.000223606			0.0119794	0.000390044	0.456009	7.01111e-41	0.00474293	0.000246322			0.00365039	0.000216216			0.00368895	0.000217351			0.0606941	0.00121062	0.0900042	0
Geobacillus	0.00104113	0.000115622	0.0595373	0.000848356	0.017487	0	2.85633e-05	2.01971e-05	36.45	3.98223e-14	0.000179949	4.80893e-05	5.78571	1.41837e-09	0.000102828	3.63535e-05	10.125	3.73016e-12	0.000167095	4.63403e-05	6.23077	8.23131e-10	3.85604e-05	2.22626e-05	27	4.53383e-15	0.000231362	7.71129e-05
Klebsiella	0.000102828	3.63535e-05	0.00147815	0.000137737	0.0695652	1.90561e-23	0.00327049	0.000215768	0.031441	8.55245e-61	0.001491	0.000138334	0.0689655	1.89742e-23	0.000539846	8.32781e-05			0.000424165	7.38224e-05			0.00118252	0.000123214	0.0869565	3.53942e-17	2.57069e-05	2.57069e-05
Lactobacillus	0.000552699	8.42631e-05	0.0167095	0.000459553	0.0330769	5.52537e-257	0.0124821	0.000419575	0.0442792	3.84499e-184	0.00100257	0.000113463			0.00134961	0.000131621			0.0288689	0.000600298	0.0191451	0	0.00395887	0.000225132	0.13961	5.8034e-43	0.000179949	6.80089e-05
Lactococcus	0.128843	0.00120114	0.13572	0.0012279			0.0618538	0.000910354	2.08303	0	0.106851	0.00110755			0.136877	0.00123229			0.17937	0.0013755			0.0373008	0.000679387	3.45417	0	0.22365	0.00211273
Niastella	0	0	3.85604e-05	2.22626e-05			0	0			0	0			0	0			0	0			0.00111825	0.000119823	0	1.73487e-24	0	0
Propionibacterium	0.000128535	4.06439e-05	0.0012982	0.000129093	0.0990099	3.19868e-18	0.000656955	9.68316e-05	0.195652	5.43119e-06	8.99743e-05	3.40058e-05			5.14139e-05	2.57064e-05			0.000257069	5.74754e-05			0.138535	0.00123854	0.000927816	0	0.00113111	0.000170426	0.113636	1.57352e-10
Pseudomonas	0.127365	0.00119524	0.197712	0.00142789			0.127949	0.00126236			0.0916452	0.00103442			0.085874	0.00100449			0.0930206	0.00104136			0.414614	0.00176627	0.307189	0	0.39401	0.00247752	0.323253	0
Staphylococcus	0.00115681	0.000121869	0.00339332	0.000208491	0.340909	2.59082e-18	0.0141674	0.00044662	0.0816532	7.67005e-186	0.00347044	0.000210839	0.333333	5.34473e-19	0.00320051	0.000202501	0.361446	1.51591e-15	0.000976864	0.000112			0.00750643	0.000309452	0.15411	2.31218e-78	0.000951157	0.000156297
Stenotrophomonas	0.00138817	0.000133485	0.00494859	0.00025158	0.280519	1.88342e-33	0.00898315	0.000356572	0.154531	1.36938e-92	0.0208098	0.000511776	0.0667078	2.66662e-289	0.0205141	0.000508205	0.0676692	3.54338e-284	0.0279692	0.000591143	0.0496324	0	0.000989717	0.000112734			0.000154242	6.29648e-05	9	1.15587e-07
Streptococcus	0.0157198	0.00044596	0.0647815	0.00088246	0.242659	0	0.0601257	0.000898374	0.261449	0	0.0246658	0.00055608			0.0326735	0.000637379	0.481117	3.95201e-102	0.00569409	0.000269765	2.76072	2.33094e-79	0.0365167	0.000672482	0.430482	4.78812e-143	0.0074036	0.000434649	2.12326	1.25905e-29
Yersinia	6.42674e-05	2.87405e-05	0.00118252	0.000123214	0.0543478	7.30851e-20	0	0			0.000681234	9.35434e-05	0.0943396	3.83023e-09	7.71208e-05	3.14834e-05			0.000128535	4.06439e-05			0.00062982	8.99465e-05	0.102041	2.83624e-08	0.00303342	0.000278829	0.0211864	6.05873e-47

## Sheet: table S7
Table S7 The differences of major genera between June and other months. Fold-changed=June/other month, other month including 7-12 month. The results compared with Jan, Feb, Mar, Apr and May were in table S2-6.
Genus	mean(June)	std.err(June)	mean(July)	std.err(July)	Fold-changed	qvalue	mean(Aug)	std.err(Aug)	Fold-changed	qvalue	mean(Sept)	std.err(Sept)	Fold-changed	qvalue	mean(Oct)	std.err(Oct)	Fold-changed	qvalue	mean(Nov)	std.err(Nov)	Fold-changed	qvalue	mean(Dec)	std.err(Dec)	Fold-changed	qvalue
Acinetobacter	0.116324	0.00114946	0.303099	0.00173688	0.383782	0	0.172082	0.00135324			0.184743	0.00139137			0.0229306	0.00053664	5.07287	0	0.0584704	0.000841198			0.171183	0.00190981
Aeromonas	0.0014653	0.000137138	0.0271779	0.000614493	0.0539149	0	0.00196658	0.000158833			0.00651671	0.000288475	0.224852	1.17603e-53	8.99743e-05	3.40058e-05	16.2857	5.66222e-20	0.00677378	0.000294071	0.216319	2.30949e-57	0	0	0	7.87242e-12
Alkaliphilus	8.99743e-05	3.40058e-05	0	0			3.85604e-05	2.22626e-05			3.85604e-05	2.22626e-05			6.42674e-05	2.87405e-05			1.28535e-05	1.28535e-05			0	0
Bacillus	0.00595116	0.000275751	0.000199943	5.3432e-05	29.7643	1.21904e-81	0.292853	0.00163152	0.0203213	0	0.278136	0.00160646	0.0213966	0	0.45117	0.00178403	0.0131905	0	0.00200514	0.00016038	2.96795	1.14865e-32	0.000102828	5.14119e-05	57.875	1.46439e-47
Bacteroides	0.0124036	0.000396805	0.00182805	0.000161432	6.78516	3.27868e-121	0.00237789	0.000174619	5.21622	4.73835e-115	0.0027892	0.00018908	4.447	5.85227e-103	0.00266067	0.000184684	4.66184	1.74707e-106	0.00384319	0.000221831	3.22742	3.25033e-76	0.000257069	8.12831e-05	48.25	1.40074e-99
Bifidobacterium	0.00300771	0.000196326	0.0100543	0.000377027	0.299148	1.4534e-62	0.000385604	7.03882e-05	7.8	1.10976e-33	0.000282776	6.028e-05	10.6364	1.54449e-37	0.000424165	7.38224e-05	7.09091	2.50074e-32	0.00347044	0.000210839			0.000102828	5.14119e-05	29.25	1.1268e-22
Brochothrix	0.00119537	0.000123881	0.0217652	0.000551436			0.00544987	0.000263949	0.21934	1.55381e-45	0.0104242	0.000364131	0.114673	7.08294e-124	0.00503856	0.000253845	0.237245	1.59946e-39	0.000257069	5.74754e-05	4.65	9.503e-10	0.0323136	0.000896584	0.0369928	0
Buttiauxella	0.00321337	0.000202906	0.006998	0.000315032	0.459184	1.01802e-22	0.0018509	0.0001541			0.000989717	0.000112734	3.24675	2.07289e-19	0.000385604	7.03882e-05	8.33333	5.54397e-37	0.0117095	0.000385678	0.274424	1.19792e-81	0.0157326	0.00063094	0.204248	1.25837e-119
Carnobacterium	0.00835476	0.000326331	0.00168523	0.000155009	4.95763	2.38967e-68	0.00131105	0.000129729	6.37255	1.89722e-86	0.00209512	0.000163931	3.98773	4.08327e-63	0.00109254	0.000118439	7.64706	6.02002e-94	0.00132391	0.000130363	6.31068	6.39659e-86	0.0353728	0.00093658	0.236192	2.98276e-240
Chitinophaga	5.14139e-05	2.57064e-05	0	0			1.28535e-05	1.28535e-05			0	0			0	0			0.00271208	0.000186455	0.0189573	7.14483e-55	0	0
Chryseobacterium	0.0168252	0.000461114	0.0337761	0.000682709	0.49814	1.87389e-94	0.0260411	0.00057097			0.0493188	0.000776312	0.341152	2.76614e-278	0.0147301	0.00043191			0.0189332	0.000488623			0.00645244	0.000405964	2.60757	2.28571e-45
Corynebacterium	0.00780206	0.00031544	0.00918309	0.000360482			0.00640103	0.000285919			0.00462725	0.000243314			0.00317481	0.000201689	2.45749	1.11505e-32	0.0109897	0.000373772			0.00105398	0.00016452	7.40244	9.51733e-46
Enhydrobacter	0.00484576	0.000248965	0.0017852	0.000159532	2.7144	7.53062e-22	0.0103985	0.000363687	0.466007	5.77491e-34	0.014563	0.00042949	0.332745	1.87994e-82	0.0130077	0.000406228	0.37253	5.89202e-63	0.00484576	0.000248965			0.00190231	0.000220932	2.5473	2.91408e-12
Enterococcus	0.00239075	0.000175089	0.00569837	0.000284463	0.419549	6.46691e-22	0.00421594	0.000232297			0.00447301	0.000239243			0.00696658	0.000298198	0.343173	1.79214e-37	0.00183805	0.000153565			0.000282776	8.52493e-05	8.45455	2.52263e-14
Escherichia/Shigella	0.00426735	0.000233703	0.000656955	9.68316e-05	6.49565	2.27001e-40	0.011671	0.00038505	0.365639	5.65209e-58	0.00136247	0.000132245	3.13208	7.09565e-25	0.000861183	0.000105166	4.95522	1.02244e-37	0.00352185	0.000212389			0.00128535	0.000181661	3.32	6.95722e-15
Flavobacterium	0.00551414	0.000265492	0.00351328	0.000223606			0.00474293	0.000246322			0.0119794	0.000390044	0.4603	2.99194e-40	0.00365039	0.000216216			0.00368895	0.000217351			0.0606941	0.00121062	0.0908513	0
Geobacillus	0.0595373	0.000848356	2.85633e-05	2.01971e-05	2084.4	0	0.000102828	3.63535e-05	579	0	0.000179949	4.80893e-05	330.857	0	0.000167095	4.63403e-05	356.308	0	3.85604e-05	2.22626e-05	1544	0	0.000231362	7.71129e-05	257.333	0
Klebsiella	0.00147815	0.000137737	0.00327049	0.000215768	0.451965	8.05422e-11	0.000539846	8.32781e-05	2.7381	4.69811e-07	0.001491	0.000138334			0.000424165	7.38224e-05	3.48485	1.47463e-09	0.00118252	0.000123214			2.57069e-05	2.57069e-05	57.5	1.8974e-11
Lactobacillus	0.0167095	0.000459553	0.0124821	0.000419575			0.00134961	0.000131621	12.381	8.50306e-222	0.00100257	0.000113463	16.6667	1.16894e-236	0.0288689	0.000600298			0.00395887	0.000225132	4.22078	1.76459e-133	0.000179949	6.80089e-05	92.8571	3.20065e-138
Lactococcus	0.13572	0.0012279	0.0618538	0.000910354	2.1942	0	0.136877	0.00123229			0.106851	0.00110755			0.17937	0.0013755			0.0373008	0.000679387	3.63853	0	0.22365	0.00211273
Niastella	3.85604e-05	2.22626e-05	0	0			0	0			0	0			0	0			0.00111825	0.000119823	0.0344828	2.21055e-20	0	0
Propionibacterium	0.0012982	0.000129093	0.000656955	9.68316e-05			5.14139e-05	2.57064e-05	25.25	7.26686e-19	8.99743e-05	3.40058e-05	14.4286	3.60683e-17	0.000257069	5.74754e-05	5.05	2.29135e-11	0.138535	0.00123854	0.00937094	0	0.00113111	0.000170426
Pseudomonas	0.197712	0.00142789	0.127949	0.00126236			0.085874	0.00100449	2.30235	0	0.0916452	0.00103442	2.15736	0	0.0930206	0.00104136	2.12547	0	0.414614	0.00176627	0.476858	0	0.39401	0.00247752
Staphylococcus	0.00339332	0.000208491	0.0141674	0.00044662	0.239516	1.22252e-109	0.00320051	0.000202501			0.00347044	0.000210839			0.000976864	0.000112	3.47368	3.75028e-22	0.00750643	0.000309452	0.452055	6.34313e-26	0.000951157	0.000156297	3.56757	1.33823e-12
Stenotrophomonas	0.00494859	0.00025158	0.00898315	0.000356572			0.0205141	0.000508205	0.241228	3.80843e-162	0.0208098	0.000511776	0.237801	1.72804e-166	0.0279692	0.000591143	0.17693	8.01429e-276	0.000989717	0.000112734	5	4.24368e-44	0.000154242	6.29648e-05	32.0833	4.39512e-38
Streptococcus	0.0647815	0.00088246	0.0601257	0.000898374			0.0326735	0.000637379			0.0246658	0.00055608			0.00569409	0.000269765	11.377	0	0.0365167	0.000672482			0.0074036	0.000434649	8.75	0
Yersinia	0.00118252	0.000123214	0	0	0	1.74969e-17	7.71208e-05	3.14834e-05	15.3333	7.87637e-16	0.000681234	9.35434e-05			0.000128535	4.06439e-05	9.2	7.8619e-14	0.00062982	8.99465e-05			0.00303342	0.000278829	0.389831	2.59265e-10

## Sheet: table S8
Table S8 The differences of major genera between July and other months. Fold-changed=July/other month, other month including 8-12 month. The results compared with Jan, Feb, Mar, Apr, May and June were in table S2-7.
Genus	mean(July)	std.err(July)	mean(Aug)	std.err(Aug)	Fold-changed	qvalue	mean(Sept)	std.err(Sept)	Fold-changed	qvalue	mean(Oct)	std.err(Oct)	Fold-changed	qvalue	mean(Nov)	std.err(Nov)	Fold-changed	qvalue	mean(Dec)	std.err(Dec)	Fold-changed	qvalue
Acinetobacter	0.303099	0.00173688	0.184743	0.00139137			0.172082	0.00135324			0.0229306	0.00053664	13.2181	0	0.0584704	0.000841198	5.1838	0	0.171183	0.00190981
Aeromonas	0.0271779	0.000614493	0.00651671	0.000288475	4.1705	3.44509e-212	0.00196658	0.000158833	13.8199	0	8.99743e-05	3.40058e-05	302.063	0	0.00677378	0.000294071	4.01223	2.94157e-205	0	0	0	6.88616e-233
Alkaliphilus	0	0	3.85604e-05	2.22626e-05			3.85604e-05	2.22626e-05			6.42674e-05	2.87405e-05			1.28535e-05	1.28535e-05			0	0
Bacillus	0.000199943	5.3432e-05	0.278136	0.00160646	0.000718867	0	0.292853	0.00163152	0.00068274	0	0.45117	0.00178403	0.000443166	0	0.00200514	0.00016038	0.0997151	1.85425e-26	0.000102828	5.14119e-05
Bacteroides	0.00182805	0.000161432	0.0027892	0.00018908			0.00237789	0.000174619			0.00266067	0.000184684			0.00384319	0.000221831	0.47566	6.48077e-11	0.000257069	8.12831e-05	7.11111	5.95603e-10
Bifidobacterium	0.0100543	0.000377027	0.000282776	6.028e-05	35.5556	1.64669e-155	0.000385604	7.03882e-05	26.0741	1.34399e-150	0.000424165	7.38224e-05	23.7037	7.32893e-149	0.00347044	0.000210839	2.89712	1.961e-52	0.000102828	5.14119e-05	97.7778	1.81948e-82
Brochothrix	0.0217652	0.000551436	0.0104242	0.000364131	2.08796	8.66725e-66	0.00544987	0.000263949	3.99371	4.91334e-163	0.00503856	0.000253845	4.31973	2.42205e-174	0.000257069	5.74754e-05	84.6667	0	0.0323136	0.000896584
Buttiauxella	0.006998	0.000315032	0.000989717	0.000112734	7.07071	5.99828e-75	0.0018509	0.0001541	3.78086	3.76403e-49	0.000385604	7.03882e-05	18.1481	3.0952e-99	0.0117095	0.000385678			0.0157326	0.00063094	0.444808	8.07921e-41
Carnobacterium	0.00168523	0.000155009	0.00209512	0.000163931			0.00131105	0.000129729			0.00109254	0.000118439			0.00132391	0.000130363			0.0353728	0.00093658	0.0476421	0
Chitinophaga	0	0	0	0			1.28535e-05	1.28535e-05			0	0			0.00271208	0.000186455	0	3.3629e-57	0	0
Chryseobacterium	0.0337761	0.000682709	0.0493188	0.000776312			0.0260411	0.00057097			0.0147301	0.00043191	2.293	8.95843e-125	0.0189332	0.000488623			0.00645244	0.000405964	5.23462	2.9219e-172
Corynebacterium	0.00918309	0.000360482	0.00462725	0.000243314			0.00640103	0.000285919			0.00317481	0.000201689	2.89249	8.11228e-48	0.0109897	0.000373772			0.00105398	0.00016452	8.71274	8.54777e-57
Enhydrobacter	0.0017852	0.000159532	0.014563	0.00042949	0.122585	3.63385e-154	0.0103985	0.000363687	0.17168	4.81835e-94	0.0130077	0.000406228	0.137242	1.81986e-131	0.00484576	0.000248965	0.368406	1.04255e-21	0.00190231	0.000220932
Enterococcus	0.00569837	0.000284463	0.00447301	0.000239243			0.00421594	0.000232297			0.00696658	0.000298198			0.00183805	0.000153565	3.10023	3.90764e-32	0.000282776	8.52493e-05	20.1515	8.79201e-42
Escherichia/Shigella	0.000656955	9.68316e-05	0.00136247	0.000132245			0.011671	0.00038505	0.0562898	1.34399e-150	0.000861183	0.000105166			0.00352185	0.000212389	0.186537	7.65516e-30	0.00128535	0.000181661
Flavobacterium	0.00351328	0.000223606	0.0119794	0.000390044	0.293276	4.67953e-72	0.00474293	0.000246322			0.00365039	0.000216216			0.00368895	0.000217351			0.0606941	0.00121062	0.0578851	0
Geobacillus	2.85633e-05	2.01971e-05	0.000179949	4.80893e-05			0.000102828	3.63535e-05			0.000167095	4.63403e-05			3.85604e-05	2.22626e-05			0.000231362	7.71129e-05
Klebsiella	0.00327049	0.000215768	0.001491	0.000138334	2.19349	1.56709e-10	0.000539846	8.32781e-05	6.0582	4.65223e-32	0.000424165	7.38224e-05	7.71044	4.31946e-36	0.00118252	0.000123214	2.7657	1.09786e-15	2.57069e-05	2.57069e-05	127.222	2.18865e-26
Lactobacillus	0.0124821	0.000419575	0.00100257	0.000113463	12.4501	5.68216e-164	0.00134961	0.000131621	9.24868	4.83433e-150	0.0288689	0.000600298	0.432374	1.28941e-103	0.00395887	0.000225132	3.15296	1.09429e-72	0.000179949	6.80089e-05	69.3651	1.35074e-101
Lactococcus	0.0618538	0.000910354	0.106851	0.00110755			0.136877	0.00123229	0.451894	0	0.17937	0.0013755	0.344839	0	0.0373008	0.000679387			0.22365	0.00211273	0.276564	0
Niastella	0	0	0	0			0	0			0	0			0.00111825	0.000119823	0	1.03047e-22	0	0
Propionibacterium	0.000656955	9.68316e-05	8.99743e-05	3.40058e-05	7.30159	1.10911e-06	5.14139e-05	2.57064e-05	12.7778	3.93833e-08	0.000257069	5.74754e-05			0.138535	0.00123854	0.00474217	0	0.00113111	0.000170426
Pseudomonas	0.127949	0.00126236	0.0916452	0.00103442			0.085874	0.00100449			0.0930206	0.00104136			0.414614	0.00176627	0.308598	0	0.39401	0.00247752	0.324736	0
Staphylococcus	0.0141674	0.00044662	0.00347044	0.000210839	4.0823	1.23309e-107	0.00320051	0.000202501	4.4266	4.29671e-115	0.000976864	0.000112	14.5029	2.65096e-193	0.00750643	0.000309452			0.000951157	0.000156297	14.8949	1.39063e-100
Stenotrophomonas	0.00898315	0.000356572	0.0208098	0.000511776	0.431679	2.79845e-74	0.0205141	0.000508205	0.4379	2.35761e-71	0.0279692	0.000591143	0.321181	2.20159e-154	0.000989717	0.000112734	9.07648	9.58554e-107	0.000154242	6.29648e-05	58.2407	3.0952e-72
Streptococcus	0.0601257	0.000898374	0.0246658	0.00055608	2.43761	2.16142e-252	0.0326735	0.000637379			0.00569409	0.000269765	10.5593	0	0.0365167	0.000672482			0.0074036	0.000434649	8.12114	0
Yersinia	0	0	0.000681234	9.35434e-05	0	1.88521e-13	7.71208e-05	3.14834e-05			0.000128535	4.06439e-05			0.00062982	8.99465e-05	0	2.35124e-12	0.00303342	0.000278829	0	3.95485e-51

## Sheet: table S9
Table S9 The differences of major genera between Aug and other months. Fold-changed=Aug/other month, other month including 9-12 month. The results compared with Jan, Feb, Mar, Apr, May, June and July were in table S2-8.
Genus	mean(Aug)	std.err(Aug)	mean(Sept)	std.err(Sept)	Fold-changed	qvalue	mean(Oct)	std.err(Oct)	Fold-changed	qvalue	mean(Nov)	std.err(Nov)	Fold-changed	qvalue	mean(Dec)	std.err(Dec)	Fold-changed	qvalue
Carnobacterium	0.00209512	0.000163931	0.00131105	0.000129729			0.00109254	0.000118439			0.00132391	0.000130363			0.0353728	0.00093658	0.0592297	0
Buttiauxella	0.000989717	0.000112734	0.0018509	0.0001541			0.000385604	7.03882e-05			0.0117095	0.000385678	0.0845225	4.40385e-153	0.0157326	0.00063094	0.0629085	1.618e-207
Propionibacterium	8.99743e-05	3.40058e-05	5.14139e-05	2.57064e-05			0.000257069	5.74754e-05			0.138535	0.00123854	0.000649471	0	0.00113111	0.000170426	0.0795455	1.23653e-12
Flavobacterium	0.0119794	0.000390044	0.00474293	0.000246322	2.52575	3.33242e-52	0.00365039	0.000216216	3.28169	1.1285e-74	0.00368895	0.000217351	3.24739	5.48507e-74	0.0606941	0.00121062	0.197374	0
Yersinia	0.000681234	9.35434e-05	7.71208e-05	3.14834e-05	8.83333	3.2235e-07	0.000128535	4.06439e-05			0.00062982	8.99465e-05			0.00303342	0.000278829	0.224576	2.29344e-20
Pseudomonas	0.0916452	0.00103442	0.085874	0.00100449			0.0930206	0.00104136			0.414614	0.00176627	0.221037	0	0.39401	0.00247752	0.232596	0
Brochothrix	0.0104242	0.000364131	0.00544987	0.000263949			0.00503856	0.000253845	2.06888	4.018e-31	0.000257069	5.74754e-05	40.55	1.57691e-163	0.0323136	0.000896584	0.322593	2.74067e-154
Lactococcus	0.106851	0.00110755	0.136877	0.00123229			0.17937	0.0013755			0.0373008	0.000679387	2.86458	0	0.22365	0.00211273	0.477759	0
Acinetobacter	0.184743	0.00139137	0.172082	0.00135324			0.0229306	0.00053664	8.05661	0	0.0584704	0.000841198	3.1596	0	0.171183	0.00190981
Streptococcus	0.0246658	0.00055608	0.0326735	0.000637379			0.00569409	0.000269765	4.33183	1.81907e-202	0.0365167	0.000672482			0.0074036	0.000434649	3.3316	1.03267e-89
Staphylococcus	0.00347044	0.000210839	0.00320051	0.000202501			0.000976864	0.000112	3.55263	8.70626e-23	0.00750643	0.000309452	0.462329	9.15837e-25	0.000951157	0.000156297	3.64865	6.69904e-13
Corynebacterium	0.00462725	0.000243314	0.00640103	0.000285919			0.00317481	0.000201689			0.0109897	0.000373772	0.421053	1.36664e-43	0.00105398	0.00016452	4.39024	3.28511e-20
Chryseobacterium	0.0493188	0.000776312	0.0260411	0.00057097			0.0147301	0.00043191	3.34817	0	0.0189332	0.000488623	2.60489	5.96143e-236	0.00645244	0.000405964	7.64343	2.55673e-305
Enhydrobacter	0.014563	0.00042949	0.0103985	0.000363687			0.0130077	0.000406228			0.00484576	0.000248965	3.00531	2.75624e-82	0.00190231	0.000220932	7.65541	2.00616e-87
Bacteroides	0.0027892	0.00018908	0.00237789	0.000174619			0.00266067	0.000184684			0.00384319	0.000221831			0.000257069	8.12831e-05	10.85	8.36836e-18
Enterococcus	0.00447301	0.000239243	0.00421594	0.000232297			0.00696658	0.000298198			0.00183805	0.000153565	2.43357	3.44446e-18	0.000282776	8.52493e-05	15.8182	2.20371e-31
Klebsiella	0.001491	0.000138334	0.000539846	8.32781e-05	2.7619	9.25823e-07	0.000424165	7.38224e-05	3.51515	3.04372e-09	0.00118252	0.000123214			2.57069e-05	2.57069e-05	58	2.85386e-11
Stenotrophomonas	0.0208098	0.000511776	0.0205141	0.000508205			0.0279692	0.000591143			0.000989717	0.000112734	21.026	6.35699e-307	0.000154242	6.29648e-05	134.917	3.48542e-174
Bacillus	0.278136	0.00160646	0.292853	0.00163152			0.45117	0.00178403			0.00200514	0.00016038	138.712	0	0.000102828	5.14119e-05	2704.87	0
Aeromonas	0.00651671	0.000288475	0.00196658	0.000158833	3.31373	2.63404e-40	8.99743e-05	3.40058e-05	72.4286	7.72232e-105	0.00677378	0.000294071			0	0	0	2.12456e-54
Lactobacillus	0.00100257	0.000113463	0.00134961	0.000131621			0.0288689	0.000600298	0.0347284	0	0.00395887	0.000225132	0.253247	2.77161e-29	0.000179949	6.80089e-05
Chitinophaga	0	0	1.28535e-05	1.28535e-05			0	0			0.00271208	0.000186455	0	1.5615e-61	0	0
Niastella	0	0	0	0			0	0			0.00111825	0.000119823	0	1.69947e-24	0	0
Bifidobacterium	0.000282776	6.028e-05	0.000385604	7.03882e-05			0.000424165	7.38224e-05			0.00347044	0.000210839	0.0814815	4.50434e-45	0.000102828	5.14119e-05
Escherichia/Shigella	0.00136247	0.000132245	0.011671	0.00038505	0.11674	7.53342e-137	0.000861183	0.000105166			0.00352185	0.000212389	0.386861	1.05204e-15	0.00128535	0.000181661
Geobacillus	0.000179949	4.80893e-05	0.000102828	3.63535e-05			0.000167095	4.63403e-05			3.85604e-05	2.22626e-05			0.000231362	7.71129e-05
Alkaliphilus	3.85604e-05	2.22626e-05	3.85604e-05	2.22626e-05			6.42674e-05	2.87405e-05			1.28535e-05	1.28535e-05			0	0

## Sheet: table S10
Table S10 The differences of major genera between Sept and other months. Fold-changed=Sept/other month, other month including 10-12 month. The results compared with Jan, Feb, Mar, Apr, May, June, July and Aug were in table S2-9.
Genus	mean(Sept)	std.err(Sept)	mean(Oct)	std.err(Oct)	Fold-changed	qvalue	mean(Nov)	std.err(Nov)	Fold-changed	qvalue	mean(Dec)	std.err(Dec)	Fold-changed	qvalue
Acinetobacter	0.172082	0.00135324	0.0229306	0.00053664	7.50448	0	0.0584704	0.000841198	2.94306	0	0.171183	0.00190981
Aeromonas	0.00196658	0.000158833	8.99743e-05	3.40058e-05	21.8571	8.10979e-28	0.00677378	0.000294071	0.290323	3.27122e-44	0	0	#DIV/0!	9.29478e-16
Alkaliphilus	3.85604e-05	2.22626e-05	6.42674e-05	2.87405e-05			1.28535e-05	1.28535e-05			0	0
Bacillus	0.292853	0.00163152	0.45117	0.00178403			0.00200514	0.00016038	146.051	0	0.000102828	5.14119e-05	2848	0
Bacteroides	0.00237789	0.000174619	0.00266067	0.000184684			0.00384319	0.000221831			0.000257069	8.12831e-05	9.25	2.251e-14
Bifidobacterium	0.000385604	7.03882e-05	0.000424165	7.38224e-05			0.00347044	0.000210839	0.111111	5.05949e-41	0.000102828	5.14119e-05
Brochothrix	0.00544987	0.000263949	0.00503856	0.000253845			0.000257069	5.74754e-05	21.2	3.86521e-79	0.0323136	0.000896584	0.168656	2.25567e-285
Buttiauxella	0.0018509	0.0001541	0.000385604	7.03882e-05	4.8	2.78044e-15	0.0117095	0.000385678	0.158068	4.5169e-121	0.0157326	0.00063094	0.117647	1.15835e-167
Carnobacterium	0.00131105	0.000129729	0.00109254	0.000118439			0.00132391	0.000130363			0.0353728	0.00093658	0.037064	0
Chitinophaga	1.28535e-05	1.28535e-05	0	0			0.00271208	0.000186455	0.00473934	1.58122e-59	0	0
Chryseobacterium	0.0260411	0.00057097	0.0147301	0.00043191			0.0189332	0.000488623			0.00645244	0.000405964	4.03586	2.96911e-112
Corynebacterium	0.00640103	0.000285919	0.00317481	0.000201689	2.01619	1.2217e-17	0.0109897	0.000373772			0.00105398	0.00016452	6.07317	3.1357e-34
Enhydrobacter	0.0103985	0.000363687	0.0130077	0.000406228			0.00484576	0.000248965	2.14589	6.77146e-34	0.00190231	0.000220932	5.46622	2.33195e-53
Enterococcus	0.00421594	0.000232297	0.00696658	0.000298198			0.00183805	0.000153565	2.29371	2.33421e-15	0.000282776	8.52493e-05	14.9091	2.93657e-29
Escherichia/Shigella	0.011671	0.00038505	0.000861183	0.000105166	13.5522	2.21533e-157	0.00352185	0.000212389	3.31387	1.0125e-73	0.00128535	0.000181661	9.08	8.43591e-74
Flavobacterium	0.00474293	0.000246322	0.00365039	0.000216216			0.00368895	0.000217351			0.0606941	0.00121062	0.0781449	0
Geobacillus	0.000102828	3.63535e-05	0.000167095	4.63403e-05			3.85604e-05	2.22626e-05			0.000231362	7.71129e-05
Klebsiella	0.000539846	8.32781e-05	0.000424165	7.38224e-05			0.00118252	0.000123214			2.57069e-05	2.57069e-05
Lactobacillus	0.00134961	0.000131621	0.0288689	0.000600298	0.0467498	0	0.00395887	0.000225132	0.340909	3.33184e-21	0.000179949	6.80089e-05	7.5	3.13254e-07
Lactococcus	0.136877	0.00123229	0.17937	0.0013755			0.0373008	0.000679387	3.66954	0	0.22365	0.00211273
Niastella	0	0	0	0			0.00111825	0.000119823	0	1.83631e-24	0	0
Propionibacterium	5.14139e-05	2.57064e-05	0.000257069	5.74754e-05			0.138535	0.00123854	0.000371126	0	0.00113111	0.000170426	0.0454545	8.04465e-15
Pseudomonas	0.085874	0.00100449	0.0930206	0.00104136			0.414614	0.00176627	0.207118	0	0.39401	0.00247752	0.217949	0
Staphylococcus	0.00320051	0.000202501	0.000976864	0.000112	3.27632	4.73909e-19	0.00750643	0.000309452	0.42637	6.95499e-29	0.000951157	0.000156297	3.36486	6.51285e-11
Stenotrophomonas	0.0205141	0.000508205	0.0279692	0.000591143			0.000989717	0.000112734	20.7273	6.85825e-302	0.000154242	6.29648e-05	133	1.4424e-171
Streptococcus	0.0326735	0.000637379	0.00569409	0.000269765	5.73815	0	0.0365167	0.000672482			0.0074036	0.000434649	4.41319	2.73481e-151
Yersinia	7.71208e-05	3.14834e-05	0.000128535	4.06439e-05			0.00062982	8.99465e-05	0.122449	1.39065e-07	0.00303342	0.000278829	0.0254237	5.99871e-46

## Sheet: table S11
Table S11The differences of major genera between Oct and other months. Fold-changed=Oct/other month, other month including 11-12 month. The results compared with Jan, Feb, Mar, Apr, May, June, July, Aug and Spet were in table S2-10.
Genus	mean(Oct)	std.err(Oct)	mean(Nov)	std.err(Nov)	Fold-changed	qvalue	mean(Dec)	std.err(Dec)	Fold-changed	qvalue
Acinetobacter	0.0229306	0.00053664	0.0584704	0.000841198	0.392174	9.84298e-273	0.171183	0.00190981	0.133954	0
Aeromonas	8.99743e-05	3.40058e-05	0.00677378	0.000294071	0.0132827	1.4846e-143	0	0
Alkaliphilus	6.42674e-05	2.87405e-05	1.28535e-05	1.28535e-05			0	0
Bacillus	0.45117	0.00178403	0.00200514	0.00016038	225.006	0	0.000102828	5.14119e-05	4387.63	0
Bacteroides	0.00266067	0.000184684	0.00384319	0.000221831			0.000257069	8.12831e-05	10.35	1.38839e-16
Bifidobacterium	0.000424165	7.38224e-05	0.00347044	0.000210839	0.122222	1.18406e-39	0.000102828	5.14119e-05
Brochothrix	0.00503856	0.000253845	0.000257069	5.74754e-05	19.6	2.27933e-72	0.0323136	0.000896584	0.155927	9.88918e-300
Buttiauxella	0.000385604	7.03882e-05	0.0117095	0.000385678	0.0329308	2.05973e-179	0.0157326	0.00063094	0.0245098	2.48606e-241
Carnobacterium	0.00109254	0.000118439	0.00132391	0.000130363			0.0353728	0.00093658	0.0308866	0
Chitinophaga	0	0	0.00271208	0.000186455	0	1.27048e-61	0	0
Chryseobacterium	0.0147301	0.00043191	0.0189332	0.000488623			0.00645244	0.000405964	2.28287	7.61581e-32
Corynebacterium	0.00317481	0.000201689	0.0109897	0.000373772	0.288889	1.00406e-72	0.00105398	0.00016452	3.0122	2.01508e-09
Enhydrobacter	0.0130077	0.000406228	0.00484576	0.000248965	2.68435	4.65861e-63	0.00190231	0.000220932	6.83784	1.83892e-74
Enterococcus	0.00696658	0.000298198	0.00183805	0.000153565	3.79021	4.16095e-50	0.000282776	8.52493e-05	24.6364	1.86767e-52
Escherichia/Shigella	0.000861183	0.000105166	0.00352185	0.000212389	0.244526	8.95317e-27	0.00128535	0.000181661
Flavobacterium	0.00365039	0.000216216	0.00368895	0.000217351			0.0606941	0.00121062	0.060144	0
Geobacillus	0.000167095	4.63403e-05	3.85604e-05	2.22626e-05			0.000231362	7.71129e-05
Klebsiella	0.000424165	7.38224e-05	0.00118252	0.000123214			2.57069e-05	2.57069e-05
Lactobacillus	0.0288689	0.000600298	0.00395887	0.000225132	7.29221	0	0.000179949	6.80089e-05	160.429	6.33493e-244
Lactococcus	0.17937	0.0013755	0.0373008	0.000679387	4.80875	0	0.22365	0.00211273
Niastella	0	0	0.00111825	0.000119823	0	1.75146e-24	0	0
Propionibacterium	0.000257069	5.74754e-05	0.138535	0.00123854	0.00185563	0	0.00113111	0.000170426	0.227273	1.81898e-06
Pseudomonas	0.0930206	0.00104136	0.414614	0.00176627	0.224354	0	0.39401	0.00247752	0.236087	0
Staphylococcus	0.000976864	0.000112	0.00750643	0.000309452	0.130137	1.65761e-84	0.000951157	0.000156297
Stenotrophomonas	0.0279692	0.000591143	0.000989717	0.000112734	28.2597	0	0.000154242	6.29648e-05	181.333	1.11717e-236
Streptococcus	0.00569409	0.000269765	0.0365167	0.000672482	0.155931	0	0.0074036	0.000434649
Yersinia	0.000128535	4.06439e-05	0.00062982	8.99465e-05			0.00303342	0.000278829	0.0423729	6.848e-42

[truncated: 1 more sheets: table S12]
