# Supplementary material for: Variation in Raw Milk Microbiota Throughout 12 Months and the Impact of Weather Conditions
Source: Sci Rep. 2018 Feb 5;8:2371. doi: 10.1038/s41598-018-20862-8 (PMC5799204; doi:10.1038/s41598-018-20862-8)
Supplement: Supplementary file 3 — Table S13 [file 41598_2018_20862_MOESM3_ESM.xlsx]

## Sheet: Sheet1
Table S13 The percentage of major genera in raw milk of Shanghai. H: promoting health; F: facilitating dairy fermentations; S: causing spoilage.
Phylum	Genus	Jan	Feb	Mar	Apr	May	June	July	Aug	Sept	Oct	Nov	Dec	Roles
Actinobacteria	Bifidobacterium	0.00144245	0.000457012	0.000706941	0.000385604	0.000179949	0.00300771	0.0100543	0.000282776	0.000385604	0.000424165	0.00347044	0.000102828	H
	Corynebacterium	0.00374179	0.00377035	0.0090617	0.00392031	0.00158098	0.00780206	0.00918309	0.00462725	0.00640103	0.00317481	0.0109897	0.00105398
	Propionibacterium	0.382748	0.327364	0.0850643	0.000218509	0.000128535	0.0012982	0.000656955	8.99743e-05	5.14139e-05	0.000257069	0.138535	0.00113111	F
Bacteroidetes	Bacteroides	0.00252785	0.00289917	0.00728792	0.00757069	0.00136247	0.0124036	0.00182805	0.0027892	0.00237789	0.00266067	0.00384319	0.000257069
	Chitinophaga	0	0	0.0298329	0	0	5.14139e-05	0	0	1.28535e-05	0	0.00271208	0
	Chryseobacterium	0.00331334	0.00599829	0.0066838	0.00197943	0.00767352	0.0168252	0.0337761	0.0493188	0.0260411	0.0147301	0.0189332	0.00645244
	Flavobacterium	0.0353185	0.0539417	0.0423008	0.0590488	0.00546272	0.00551414	0.00351328	0.0119794	0.00474293	0.00365039	0.00368895	0.0606941
	Niastella	0	0	0.0131748	0	0	3.85604e-05	0	0	0	0	0.00111825	0
Firmicutes	Alkaliphilus	0	0	1.28535e-05	0.000488432	0.0344344	8.99743e-05	0	3.85604e-05	3.85604e-05	6.42674e-05	1.28535e-05	0
	Bacillus	0.000414167	0.000214225	0.00104113	0.225386	0.292943	0.00595116	0.000199943	0.278136	0.292853	0.45117	0.00200514	0.000102828	S
	Brochothrix	0.000128535	0.00572694	0.00210797	0.00116967	0.00106684	0.00119537	0.0217652	0.0104242	0.00544987	0.00503856	0.000257069	0.0323136
	Carnobacterium	0.000228506	0.00989717	0.00309769	0.0116967	0.0113496	0.00835476	0.00168523	0.00209512	0.00131105	0.00109254	0.00132391	0.0353728
	Enterococcus	0.00142816	0.000742645	0.00156812	0.00178663	0.217481	0.00239075	0.00569837	0.00447301	0.00421594	0.00696658	0.00183805	0.000282776
	Geobacillus	0.0128392	0	0	0.0130334	0.00104113	0.0595373	2.85633e-05	0.000179949	0.000102828	0.000167095	3.85604e-05	0.000231362
	Lactobacillus	0.00428449	0.000556984	0.00208226	0.00164524	0.000552699	0.0167095	0.0124821	0.00100257	0.00134961	0.0288689	0.00395887	0.000179949	F/H
	Lactococcus	0.0145815	0.126421	0.0239846	0.265013	0.128843	0.13572	0.0618538	0.106851	0.136877	0.17937	0.0373008	0.22365	F
	Staphylococcus	0.00232791	0.00515567	0.013599	0.00109254	0.00115681	0.00339332	0.0141674	0.00347044	0.00320051	0.000976864	0.00750643	0.000951157
	Streptococcus	0.0690231	0.013896	0.0980077	0.0435861	0.0157198	0.0647815	0.0601257	0.0246658	0.0326735	0.00569409	0.0365167	0.0074036	F
Proteobacteria	Acinetobacter	0.0280491	0.0447872	0.0298458	0.0996915	0.0288817	0.116324	0.303099	0.184743	0.172082	0.0229306	0.0584704	0.171183
	Aeromonas	0.000671237	0.00141388	0.000488432	0.00484576	0.00059126	0.0014653	0.0271779	0.00651671	0.00196658	8.99743e-05	0.00677378	0
	Buttiauxella	0.0110397	0.00441302	0.00242931	0.00835476	0.00163239	0.00321337	0.006998	0.000989717	0.0018509	0.000385604	0.0117095	0.0157326
	Enhydrobacter	0.000914025	0.000542702	0.000604113	0.0012982	0.00573265	0.00484576	0.0017852	0.014563	0.0103985	0.0130077	0.00484576	0.00190231
	Escherichia/Shigella	0.000242788	0.000271351	0.00132391	0.000308483	0.000437018	0.00426735	0.000656955	0.00136247	0.011671	0.000861183	0.00352185	0.00128535
	Klebsiella	0.000742645	0.00112825	0.000192802	0.0102057	0.000102828	0.00147815	0.00327049	0.001491	0.000539846	0.000424165	0.00118252	2.57069e-05
	Pseudomonas	0.206512	0.25357	0.350591	0.113522	0.127365	0.197712	0.127949	0.0916452	0.085874	0.0930206	0.414614	0.39401	S
	Stenotrophomonas	0.000756927	0.000471294	0.000655527	0.000462725	0.00138817	0.00494859	0.00898315	0.0208098	0.0205141	0.0279692	0.000989717	0.000154242
	Yersinia	5.71265e-05	0.0166809	0.0163753	0.00475578	6.42674e-05	0.00118252	0	0.000681234	7.71208e-05	0.000128535	0.00062982	0.00303342
