# Supplementary material for: Variation in Raw Milk Microbiota Throughout 12 Months and the Impact of Weather Conditions
Source: Sci Rep. 2018 Feb 5;8:2371. doi: 10.1038/s41598-018-20862-8 (PMC5799204; doi:10.1038/s41598-018-20862-8)
Supplement: Supplementary file 4 — Table S14 [file 41598_2018_20862_MOESM4_ESM.xlsx]

## Sheet: Sheet1
Table S14 The correlations of major genera.
Phylum 1	Genus 1	Phylum 2	Genus 2	spearmanCoef	p-value
Actinobacteria	Corynebacterium	Bacteroidetes	Chitinophaga	0.748883	0.005066
	Propionibacterium	Proteobacteria	Enhydrobacter	-0.735553	0.006402
Bacteroidetes	Flavobacterium	Firmicutes	Enterococcus	-0.72028	0.00824
		Bacteroidetes	Chryseobacterium	-0.734266	0.006543
	Niastella		Chitinophaga	0.906522	4.8e-05
Firmicutes	Bacillus	Firmicutes	Alkaliphilus	0.850195	0.000459
			Enterococcus	0.713287	0.009202
		Proteobacteria	Enhydrobacter	0.774082	0.003127
	Enterococcus			0.809108	0.001435
	Lactobacillus	Actinobacteria	Bifidobacterium	0.802103	0.001697
	Staphylococcus		Corynebacterium	0.839161	0.000643
Proteobacteria	Klebsiella	Proteobacteria	Aeromonas	0.853147	0.000418
	Pseudomonas	Actinobacteria	Propionibacterium	0.804196	0.001615
	Stenotrophomonas	Proteobacteria	Enhydrobacter	0.861648	0.000315
		Firmicutes	Enterococcus	0.846154	0.000521
		Bacteroidetes	Chryseobacterium	0.783217	0.002586
			Flavobacterium	-0.734266	0.006543
