# Supplementary material for: Variation in Raw Milk Microbiota Throughout 12 Months and the Impact of Weather Conditions
Source: Sci Rep. 2018 Feb 5;8:2371. doi: 10.1038/s41598-018-20862-8 (PMC5799204; doi:10.1038/s41598-018-20862-8)
Supplement: Supplementary file 5 — Table S15 [file 41598_2018_20862_MOESM5_ESM.xlsx]

## Sheet: Sheet1
Table S15 The correlation between genera and raw milk quality parameters.
Genus	related with	spearmanCoef	p-value
Agrococcus	protein content	-0.680559	0.0148548
Alkalibacillus	heat-resisting spores	0.850711	0.000452014
Alkalibacterium	protein content	0.63884	0.025341
Alkalimonas	heat-resisting spores	0.850711	0.000452014
Anaeroplasma	protein content	-0.67566	0.0158813
Aquabacterium	protein content	0.64698	0.0229676
Aquaspirillum	heat-resisting spores	0.826936	0.000907249
Aquisalimonas	heat-resisting spores	0.850711	0.000452014
Atopobium	milk fat content	-0.77801	0.00288466
Azospira	somatic cell count	0.843997	0.000556573
Bacteriovorax	heat-resisting spores	0.860662	0.000325819
Bacteroides	protein content	-0.667484	0.0177092
Barnesiella	protein content	-0.588461	0.0441365
Bartonella	heat-resisting spores	0.850711	0.000452014
Bilophila	protein content	-0.593352	0.0419767
Blastocatella	protein content	0.60542	0.0369702
Bosea	protein content	0.671775	0.0167316
Brachymonas	somatic cell count	0.850072	0.000461257
Brevundimonas	protein content	0.681175	0.0147293
Brochothrix	psychrotrophic bacteria	0.784535	0.00251456
Brumimicrobium	protein content	-0.603756	0.0376337
Caedibacter	heat-resisting spores	0.850711	0.000452014
Caryophanon	protein content	0.576175	0.0499059
Chitinimonas	heat-resisting spores	0.850711	0.000452014
Chryseobacterium	somatic cell count	0.843379	0.000567061
Chryseobacterium	heat-resisting spores	0.804846	0.00158998
Cloacibacillus	heat-resisting spores	0.882856	0.000142268
Cloacibacterium	somatic cell count	0.850094	0.000460931
Clostridium_XII	heat-resisting spores	0.850711	0.000452014
Elizabethkingia	heat-resisting spores	0.854518	0.000399922
Enhydrobacter	heat-resisting spores	0.774521	0.00309885
	protein content	0.689391	0.013129
Enterococcus	total bacterial count	0.67189	0.016706
Erwinia	heat-resisting spores	0.832553	0.000777013
Erysipelothrix	protein content	-0.663832	0.0185738
Flavonifractor	protein content	-0.68936	0.0131347
Flectobacillus	heat-resisting spores	0.850711	0.000452014
Gemella	total bacterial count	0.832934	0.000768732
Gemella	milk fat content	-0.689414	0.0131246
Gulbenkiania	heat-resisting spores	0.850711	0.000452014
Holophaga	heat-resisting spores	0.850711	0.000452014
Insolitispirillum	heat-resisting spores	0.850711	0.000452014
Janibacter	protein content	-0.612245	0.0343355
Kandleria	protein content	-0.586438	0.0450522
Lampropedia	protein content	-0.636857	0.0259451
Luteibacter	protein content	0.632087	0.0274407
Lysinibacillus	protein content	0.688149	0.0133623
Maribacter	protein content	0.613251	0.0339589
Methylonatrum	heat-resisting spores	0.922493	1.93203e-05
Microvirga	protein content	-0.609388	0.0354214
Myxococcus	protein content	0.707472	0.0100635
Nitrincola	heat-resisting spores	0.850711	0.000452014
Novispirillum	heat-resisting spores	0.856704	0.000372203
Ornithinimicrobium	protein content	-0.714912	0.00897107
Parasporobacterium	heat-resisting spores	0.850711	0.000452014
Phascolarctobacterium	protein content	-0.666796	0.0178699
Photobacterium	protein content	-0.608781	0.0356556
Planobacterium	heat-resisting spores	0.876233	0.000185151
Planobacterium	heat-resisting spores	0.876233	0.000185151
Porphyromonas	protein content	0.673304	0.0163931
Propionibacterium	total bacterial count	-0.581667	0.0472652
Pseudoalteromonas	total bacterial count	-0.63485	0.0265669
Pseudoflavonifractor	protein content	-0.6575	0.0201454
Ruminobacter	protein content	-0.674496	0.0161327
Ruminococcus	protein content	-0.597819	0.0400709
Ruminococcus2	protein content	-0.623868	0.0301623
Salegentibacter	heat-resisting spores	0.850711	0.000452014
Salinicola	heat-resisting spores	0.850711	0.000452014
Serratia	protein content	-0.588189	0.0442585
Solitalea	heat-resisting spores	0.850711	0.000452014
Stackebrandtia	total bacterial count	0.843041	0.000572861
Stackebrandtia	milk fat content	-0.580454	0.0478394
Stenotrophomonas	protein content	0.68354	0.0142547
Streptococcus	protein content	-0.593411	0.041951
Streptomyces	protein content	-0.621851	0.030859
Sulfurospirillum	somatic cell count	0.850072	0.000461254
Tenacibaculum	heat-resisting spores	0.850711	0.000452014
Teredinibacter	total bacterial count	0.832934	0.000768732
	milk fat content	-0.689414	0.0131246
Terribacillus	protein content	0.623123	0.0304182
Thalassobaculum	heat-resisting spores	0.850711	0.000452014
Thiobacillus	protein content	-0.578961	0.0485537
Trichococcus	protein content	-0.58277	0.0467467
Turneriella	protein content	-0.594877	0.0413188
Undibacterium	heat-resisting spores	0.847722	0.000496483
Uruburuella	protein content	0.626833	0.0291592
Wohlfahrtiimonas	protein content	0.76119	0.00403054
Wolinella	heat-resisting spores	0.850711	0.000452014
