# Supplementary material for: Variation in Raw Milk Microbiota Throughout 12 Months and the Impact of Weather Conditions
Source: Sci Rep. 2018 Feb 5;8:2371. doi: 10.1038/s41598-018-20862-8 (PMC5799204; doi:10.1038/s41598-018-20862-8)
Supplement: Supplementary file 6 — Table S16-S25 [file 41598_2018_20862_MOESM6_ESM.xlsx]

## Sheet: Table S16
Table S16 Microbial function prediction between Jan and other months (2-12).
Level 1	Level 2	Level 3	Jan: mean	Apr		May		June		July		Aug		Sept		Oct
				p-values (corrected)	Difference(Jan-others)	p-values (corrected)	Difference(Jan-others)	p-values (corrected)	Difference(Jan-others)	p-values (corrected)	Difference(Jan-others)	p-values (corrected)	Difference(Jan-others)	p-values (corrected)	Difference(Jan-others)	p-values (corrected)	Difference(Jan-others)
Cellular Processes	Transport and Catabolism	Endocytosis	0.000131506									0.0243539	-0.000810296	0.0107334	-0.000748793	1.9097e-06	-0.000881468
Cellular Processes	Cell Motility	Flagellar assembly	0.344998				0.0189697	-0.478612								0.0415579	-0.37499
Metabolism	Xenobiotics Biodegradation and Metabolism	1,1,1-Trichloro-2,2-bis(4-chlorophenyl)ethane (DDT) degradation	0.000940247			0.0475947	0.000541673
Metabolism	Biosynthesis of Other Secondary Metabolites	beta-Lactam resistance	0.0171828	0.035383	-0.0196902					0.0168408	-0.0284447	0.00196784	-0.0320686	0.00638177	-0.0285716	0.00145241	-0.0290006
Metabolism	Metabolism of Terpenoids and Polyketides	Biosynthesis of type II polyketide products	0.000686394	0.0347477	-0.00197806			0.0108973	-0.00536578							0.000755276	-0.00331521
Metabolism	Metabolism of Terpenoids and Polyketides	Carotenoid biosynthesis	0.0151165			0.00399096	-0.0765272					0.0197126	-0.0301112	0.0104245	-0.0393967	8.86874e-06	-0.0544556
Metabolism	Metabolism of Other Amino Acids	D-Arginine and D-ornithine metabolism	0.00219972	0.0162845	-0.00664782	0.0044241	-0.016116	0.00210294	-0.00318392			0.0119631	-0.00808343	0.0107302	-0.00831207	0.000308796	-0.0124088
Metabolism	Xenobiotics Biodegradation and Metabolism	Dioxin degradation	0.0366618	0.0136125	-0.0726515	0.00458088	-0.0890187					0.0232489	-0.0557156	0.0113483	-0.0603346	0.000470046	-0.0835188
Metabolism	Lipid Metabolism	Ether lipid metabolism	0.00319338					6.30542e-05	-0.00959664	0.0486981	-0.00713486	0.0446305	-0.0105771	0.00309595	-0.00676604	0.000261168	-0.00548123
Metabolism	Xenobiotics Biodegradation and Metabolism	Ethylbenzene degradation	0.0737891									0.00209786	-0.0830753	0.00437	-0.0797527	0.000455151	-0.0801557
Metabolism	Biosynthesis of Other Secondary Metabolites	Flavone and flavonol biosynthesis	0.00325511	0.0223799	-0.0130244	0.0354445	-0.00539543	0.0434404	-0.00617227					0.0133621	-0.0058359	0.00438413	-0.00649166
Metabolism	Biosynthesis of Other Secondary Metabolites	Flavonoid biosynthesis	0.00993151													0.03009	-0.0103154
Metabolism	Biosynthesis of Other Secondary Metabolites	Isoflavonoid biosynthesis	0.000110034	0.0172131	-0.00548148	0.00445731	-0.00739233	0.0375335	-0.000341833			0.024618	-0.0075359	0.0118612	-0.00807462	0.000478174	-0.0130196
Metabolism	Lipid Metabolism	Linoleic acid metabolism	0.0430828							0.0481622	-0.0756354
Metabolism	Xenobiotics Biodegradation and Metabolism	Metabolism of xenobiotics by cytochrome P450	0.12263							0.0391622	-0.140827
Metabolism	Biosynthesis of Other Secondary Metabolites	Phenylpropanoid biosynthesis	0.0716251			0.00152124	-0.114826
Metabolism	Lipid Metabolism	Secondary bile acid biosynthesis	0.00406816	0.000763842	-0.0178977	2.98906e-05	-0.0157275	1.88462e-05	-0.0145388	0.0481683	-0.0120555	4.11778e-05	-0.00999435	0.0115213	-0.0121847	0.00032812	-0.0110203
Metabolism	Lipid Metabolism	Steroid biosynthesis	0.00458631			0.016085	-0.00713408					0.0164045	-0.0100154	0.00776045	-0.00899478	0.000291919	-0.0117823
Metabolism	Biosynthesis of Other Secondary Metabolites	Stilbenoid, diarylheptanoid and gingerol biosynthesis	0.00595606													0.000533232	-0.0123466
Metabolism	Lipid Metabolism	Synthesis and degradation of ketone bodies	0.102173									0.0370908	-0.113172	0.0406673	-0.107722	0.041685	-0.103289
Metabolism	Metabolism of Terpenoids and Polyketides	Tetracycline biosynthesis	0.0990294	0.0354821	-0.123627	0.0383976	-0.107111					0.0358631	-0.10847	0.0272052	-0.11548	0.0111819	-0.134847
Metabolism	Xenobiotics Biodegradation and Metabolism	Xylene degradation	0.0310634	0.022131	-0.0475059	0.0166557	-0.0544214							0.0269585	-0.0389232	0.00391032	-0.052001
*The month which was not in the table had no difference with Jan. All the results came from the STAMP software based on the PICRUSt prediction.

## Sheet: Table S17
Table S17 Microbial function prediction between Feb and other months (3-12).
Level 1	Level 2	Level 3	Feb: mean	Apr		May		July		Aug		Sept		Oct
				p-values (corrected)	Difference(Feb-others)	p-values (corrected)	Difference(Feb-others)	p-values (corrected)	Difference(Feb-others)	p-values (corrected)	Difference(Feb-others)	p-values (corrected)	Difference(Feb-others)	p-values (corrected)	Difference(Feb-others)
Cellular Processes	Transport and Catabolism	Endocytosis	0.000180185									0.0403376	-0.000700113	0.00175778	-0.000832788
Cellular Processes	Cell Motility	Flagellar assembly	0.39307			0.0441532	-0.430541
Metabolism	Metabolism of Terpenoids and Polyketides	Carotenoid biosynthesis	0.020476			0.00786586	-0.0711677							0.00699885	-0.0490961
Metabolism	Metabolism of Other Amino Acids	D-Arginine and D-ornithine metabolism	0.00208783	0.0214447	-0.00675971	0.00428927	-0.0162279			0.021549	-0.00819532	0.0314147	-0.00842395	0.000196402	-0.0125207
Metabolism	Xenobiotics Biodegradation and Metabolism	Dioxin degradation	0.0432038			0.0144087	-0.0824767							0.00842327	-0.0769768
Metabolism	Biosynthesis of Other Secondary Metabolites	Flavonoid biosynthesis	0.00895654											0.0221701	-0.0112904
Metabolism	Biosynthesis of Other Secondary Metabolites	Indole alkaloid biosynthesis	0.000198975					0.000119878	-0.000506961
Metabolism	Biosynthesis of Other Secondary Metabolites	Isoflavonoid biosynthesis	4.47416e-05	0.0317097	-0.00554677	0.00836587	-0.00745762					0.0314591	-0.00813991	0.00103619	-0.0130848
Metabolism	Biosynthesis of Other Secondary Metabolites	Phenylpropanoid biosynthesis	0.0856086			0.00558227	-0.100843
Metabolism	Biosynthesis of Other Secondary Metabolites	Stilbenoid, diarylheptanoid and gingerol biosynthesis	0.00436021											0.011833	-0.0139424
Metabolism	Xenobiotics Biodegradation and Metabolism	Xylene degradation	0.0319728			0.0170114	-0.053512							0.00923317	-0.0510917
*The month which was not in the table had no difference with Feb. all the results came from the STAMP software based on the PICRUSt prediction. Jan result was in table S16.

## Sheet: Tabel S18
Table S18 Microbial function prediction between Mar and other months (4-12).
Level 1	Level 2	Level 3	Mar: mean	Apr		May		June		Sept		Oct
				p-values (corrected)	Difference(Mar-others)	p-values (corrected)	Difference(Mar-others)	p-values (corrected)	Difference(Mar-others)	p-values (corrected)	Difference(Mar-others)	p-values (corrected)	Difference(Mar-others)
Cellular Processes	Transport and Catabolism	Endocytosis	0.000149305							0.0331476	-0.000730994	8.18791e-10	-0.000863669
Environmental Information Processing	Membrane Transport	Phosphotransferase system (PTS)	0.510015			0.00940236	-0.856155
Genetic Information Processing	Folding, Sorting and Degradation	Ubiquitin system	0.0206566			0.0212133	0.0108631
Metabolism	Metabolism of Terpenoids and Polyketides	Carotenoid biosynthesis	0.0282115			0.0104969	-0.0634323					0.00717379	-0.0413606
Metabolism	Metabolism of Other Amino Acids	D-Arginine and D-ornithine metabolism	0.00508544			0.0100809	-0.0132303					0.00676465	-0.00952313
Metabolism	Xenobiotics Biodegradation and Metabolism	Dioxin degradation	0.057205			0.0123462	-0.0684755					0.00254059	-0.0629756
Metabolism	Biosynthesis of Other Secondary Metabolites	Isoflavonoid biosynthesis	0.000267364	0.0273839	-0.00532415	0.006727	-0.00723499			0.0470568	-0.00791729	0.00115411	-0.0128622
Metabolism	Biosynthesis of Other Secondary Metabolites	Isoquinoline alkaloid biosynthesis	0.0830304			0.0335726	0.0472739
Metabolism	Lipid Metabolism	Secondary bile acid biosynthesis	0.00814369	0.00826979	-0.0138222	0.00825574	-0.011652	0.038412	-0.0104633
Metabolism	Xenobiotics Biodegradation and Metabolism	Xylene degradation	0.0424769			0.0225215	-0.0430079
*The month which was not in the table had no difference with Mar. all the results came from the STAMP software based on the PICRUSt prediction.Jan and Feb results were in table S16-17.

## Sheet: Table S19
Table S19 Microbial function prediction between Apr and other months (5-12).
Level 1	Level 2	Level 3	Apr: mean	July		Sept		Oct		Nov		Dec
				p-values (corrected)	Difference(Apr-others)	p-values (corrected)	Difference(Apr-others)	p-values (corrected)	Difference(Apr-others)	p-values (corrected)	Difference(Apr-others)	p-values (corrected)	Difference(Apr-others)
Cellular Processes	Transport and Catabolism	Endocytosis	0.000129631			0.0235208	-0.000750667	3.0072e-10	-0.000883342
Environmental Information Processing	Signal Transduction	Notch signaling pathway	5.19682e-06	0.0143079	-8.81914e-05
Environmental Information Processing	Membrane Transport	Phosphotransferase system (PTS)	0.909437							0.0285034	0.465145
Environmental Information Processing	Signal Transduction	Wnt signaling pathway	5.19682e-06	0.0158977	-8.81914e-05
Genetic Information Processing	Transcription	Basal transcription factors	0.00663254									0.0292733	0.006366
Genetic Information Processing	Folding, Sorting and Degradation	Ubiquitin system	0.0128786	0.0104997	-0.0165554
Metabolism	Metabolism of Terpenoids and Polyketides	Biosynthesis of type II polyketide products	0.00266445	0.0135405	0.00227029
Metabolism	Metabolism of Other Amino Acids	D-Arginine and D-ornithine metabolism	0.00884754							0.0236957	0.00569571
Metabolism	Xenobiotics Biodegradation and Metabolism	Dioxin degradation	0.109313							0.00852222	0.065938
Metabolism	Lipid Metabolism	Ether lipid metabolism	0.00479457			0.0336117	-0.00516486
Metabolism	Biosynthesis of Other Secondary Metabolites	Flavone and flavonol biosynthesis	0.0162796	0.0421914	0.0105818					0.0179029	0.0124987
Metabolism	Biosynthesis of Other Secondary Metabolites	Indole alkaloid biosynthesis	0.000166516	2.71772e-05	-0.00053942
Metabolism	Biosynthesis of Other Secondary Metabolites	Isoflavonoid biosynthesis	0.00559151	0.0188432	0.00512509			0.0277075	-0.00753808	0.00819675	0.00541577	0.0203341	0.00557755
Metabolism	Lipid Metabolism	Secondary bile acid biosynthesis	0.0219659							0.00257323	0.0149905
Metabolism	Biosynthesis of Other Secondary Metabolites	Stilbenoid, diarylheptanoid and gingerol biosynthesis	0.00857003					0.00291562	-0.00973259
Metabolism	Xenobiotics Biodegradation and Metabolism	Xylene degradation	0.0785693							0.0029332	0.0446899
*The month which was not in the table had no difference with Apr. all the results came from the STAMP software based on the PICRUSt prediction.Jan, Feb and Mar results were in table S16-18.

## Sheet: Table S20
Table S20 Microbial function prediction between May and other months (6-12).
Level 1	Level 2	Level 3	May: mean	June		July		Aug		Sept		Oct		Nov		Dec
				p-values (corrected)	Difference(May-others)	p-values (corrected)	Difference(May-others)	p-values (corrected)	Difference(May-others)	p-values (corrected)	Difference(May-others)	p-values (corrected)	Difference(May-others)	p-values (corrected)	Difference(May-others)	p-values (corrected)	Difference(May-others)
Cellular Processes	Cell Growth and Death	p53 signaling pathway	0.00500492											0.0413826	-0.0094257
Environmental Information Processing	Membrane Transport	Phosphotransferase system (PTS)	1.36617	0.00876351	0.696848	0.00503457	0.809113	0.00637487	0.818355	0.00735305	0.79372	0.00980052	0.721223	0.00238576	0.921878
Metabolism	Xenobiotics Biodegradation and Metabolism	1,1,1-Trichloro-2,2-bis(4-chlorophenyl)ethane (DDT) degradation	0.000398574	0.00746511	-0.00145857	0.0330446	-0.00125197
Metabolism	Xenobiotics Biodegradation and Metabolism	Atrazine degradation	0.0405493			0.0364516	-0.0449911							0.044092	-0.0592427
Metabolism	Biosynthesis of Other Secondary Metabolites	Caffeine metabolism	0.000141263	0.0494898	-0.000933237	0.0482982	-0.000626677	0.0151278	-0.000458116	0.00409212	-0.000598791	0.000445066	-0.000485212
Metabolism	Metabolism of Terpenoids and Polyketides	Carotenoid biosynthesis	0.0916438	0.00224571	0.0758651	0.014071	0.0573695	0.0240238	0.0464161					0.00969124	0.0648189	0.0183979	0.0708638
Metabolism	Enzyme Families	Cytochrome P450	1.91312e-05	0.0046408	-0.000123949
Metabolism	Metabolism of Other Amino Acids	D-Arginine and D-ornithine metabolism	0.0183157	0.00509995	0.0129321	0.00533147	0.0128776							0.00258124	0.0151639	0.0135022	0.0142012
Metabolism	Xenobiotics Biodegradation and Metabolism	Dioxin degradation	0.125681											0.00297331	0.0823051
Metabolism	Biosynthesis of Other Secondary Metabolites	Flavone and flavonol biosynthesis	0.00865054											0.0201399	0.00486972
Metabolism	Xenobiotics Biodegradation and Metabolism	Fluorobenzoate degradation	0.0335958											0.0454971	-0.0922637
Metabolism	Glycan Biosynthesis and Metabolism	Glycosphingolipid biosynthesis - lacto and neolacto series	1.34395e-05	0.00167506	-0.000130088			0.0470562	-0.000333739	0.0441	-0.000135497	2.3763e-05	-0.000124763
Metabolism	Biosynthesis of Other Secondary Metabolites	Indole alkaloid biosynthesis	0.000124775			7.6116e-05	-0.000581161					0.0200915	-0.0003843
Metabolism	Biosynthesis of Other Secondary Metabolites	Isoflavonoid biosynthesis	0.00750236	0.00179348	0.00705049	0.0015749	0.00703594							0.00311316	0.00732662	0.00811681	0.0074884
Metabolism	Biosynthesis of Other Secondary Metabolites	Isoquinoline alkaloid biosynthesis	0.0357565			0.00549752	-0.0382256							0.0253238	-0.0426483
Metabolism	Lipid Metabolism	Linoleic acid metabolism	0.0549966			0.0284912	-0.0637217
Metabolism	Glycan Biosynthesis and Metabolism	Lipopolysaccharide biosynthesis	0.192546			0.00510592	-0.210351
Metabolism	Biosynthesis of Other Secondary Metabolites	Phenylpropanoid biosynthesis	0.186451											0.00221666	0.0945569	0.00772956	0.0960705
Metabolism	Lipid Metabolism	Secondary bile acid biosynthesis	0.0197956											0.003034	0.0128202
Metabolism	Biosynthesis of Other Secondary Metabolites	Stilbenoid, diarylheptanoid and gingerol biosynthesis	0.00984672													0.00628475	0.00925991
Metabolism	Xenobiotics Biodegradation and Metabolism	Xylene degradation	0.0854848											0.00411625	0.0516054
*The month which was not in the table had no difference with May. all the results came from the STAMP software based on the PICRUSt prediction.Jan, Feb, Mar and Apr results were in table S16-19.

## Sheet: Table S21
Table S21 Microbial function prediction between June and other months (7-12).
Level 1	Level 2	Level 3	June: mean	July		Aug		Sept		Oct		Nov		Dec
				p-values (corrected)	Difference(June-others)	p-values (corrected)	Difference(June-others)	p-values (corrected)	Difference(June-others)	p-values (corrected)	Difference(June-others)	p-values (corrected)	Difference(June-others)	p-values (corrected)	Difference(June-others)
Metabolism	Xenobiotics Biodegradation and Metabolism	1,1,1-Trichloro-2,2-bis(4-chlorophenyl)ethane (DDT) degradation	0.00185715							0.0294957	0.00111601			0.0192967	0.0017391
Metabolism	Metabolism of Terpenoids and Polyketides	Biosynthesis of type II polyketide products	0.00605218	0.0423254	0.00565802	0.0485692	0.00394773	0.0450611	0.00382222			0.0339969	0.00508093
Metabolism	Metabolism of Terpenoids and Polyketides	Carotenoid biosynthesis	0.0157787			0.0239899	-0.029449	0.0178689	-0.0387346	1.73404e-08	-0.0537934
Metabolism	Enzyme Families	Cytochrome P450	0.00014308											0.0147712	0.000137675
Metabolism	Metabolism of Other Amino Acids	D-Arginine and D-ornithine metabolism	0.00538363							0.000486653	-0.00922493
Cellular Processes	Transport and Catabolism	Endocytosis	0.000404783							0.000206418	-0.000608191
Metabolism	Glycan Biosynthesis and Metabolism	Glycosphingolipid biosynthesis - lacto and neolacto series	0.000143528											0.0191436	0.000113045
Metabolism	Biosynthesis of Other Secondary Metabolites	Isoflavonoid biosynthesis	0.000451866			0.0492052	-0.00719406	0.022156	-0.00773279	0.000276759	-0.0126777			0.021977	0.000437908
Metabolism	Lipid Metabolism	Secondary bile acid biosynthesis	0.018607									0.00656726	0.0116316
Metabolism	Lipid Metabolism	Sphingolipid metabolism	0.0982343											0.0311696	0.0520694
Metabolism	Lipid Metabolism	Steroid biosynthesis	0.00648106	0.0460283	-0.00812062	0.00664084	-0.00710003	4.36915e-06	-0.00988757	4.36915e-06	-0.00988757
Metabolism	Biosynthesis of Other Secondary Metabolites	Stilbenoid, diarylheptanoid and gingerol biosynthesis	0.00733031							0.000204363	-0.0109723			0.0180089	0.0067435
*The month which was not in the table had no difference with June. all the results came from the STAMP software based on the PICRUSt prediction.Jan, Feb, Mar, Apr and May results were in table S16-20.

## Sheet: Table S22
Table S22 Microbial function prediction between July and other months (8-12).
Level 1	Level 2	Level 3	July: mean	Aug		Sept		Oct		Dec
				p-values (corrected)	Difference(July-others)	p-values (corrected)	Difference(July-others)	p-values (corrected)	Difference(July-others)	p-values (corrected)	Difference(July-others)
Metabolism	Metabolism of Terpenoids and Polyketides	Biosynthesis of type II polyketide products	0.000394161			0.0300706	-0.0018358	0.000342387	-0.00360744
Metabolism	Metabolism of Terpenoids and Polyketides	Carotenoid biosynthesis	0.0342743					0.0466751	-0.0352978
Metabolism	Metabolism of Other Amino Acids	D-Arginine and D-ornithine metabolism	0.00543807					0.000974052	-0.0091705
Cellular Processes	Transport and Catabolism	Endocytosis	0.000152704			0.0316967	-0.000727594	6.72031e-06	-0.000860269
Metabolism	Biosynthesis of Other Secondary Metabolites	Indole alkaloid biosynthesis	0.000705936	0.000133628	0.000471008					2.30827e-05	0.000666957
Metabolism	Biosynthesis of Other Secondary Metabolites	Isoflavonoid biosynthesis	0.000466418			0.0268206	-0.00771823	0.000375011	-0.0126632
Metabolism	Lipid Metabolism	Linoleic acid metabolism	0.118718					0.0369694	0.0632941
Environmental Information Processing	Signal Transduction	Notch signaling pathway	9.33882e-05			0.0285938	8.82376e-05
Metabolism	Lipid Metabolism	Steroid hormone biosynthesis	0.0258341					0.00182119	0.0139848
Environmental Information Processing	Signal Transduction	Wnt signaling pathway	9.33882e-05			0.0357422	8.82376e-05
*The month which was not in the table had no difference with July. all the results came from the STAMP software based on the PICRUSt prediction.Jan, Feb, Mar, Apr, May and June results were in table S16-21.

## Sheet: Table S23
Table S23 Microbial function prediction between Aug and other months (9-12).
Level 1	Level 2	Level 3	Aug: mean	Nov		Dec
				p-values (corrected)	Difference(Aug-others)	p-values (corrected)	Difference(Aug-others)
Metabolism	Biosynthesis of Other Secondary Metabolites	Caffeine metabolism	0.000599379			0.0404271	0.000562878
Metabolism	Metabolism of Other Amino Acids	D-Arginine and D-ornithine metabolism	0.0102831	0.0192209	0.00713132
Metabolism	Xenobiotics Biodegradation and Metabolism	Dioxin degradation	0.0923774	0.0163803	0.049002
Cellular Processes	Transport and Catabolism	Endocytosis	0.000941801	0.0399865	0.000710836
Metabolism	Biosynthesis of Other Secondary Metabolites	Indole alkaloid biosynthesis	0.000234928			0.0348725	0.000195949
Metabolism	Biosynthesis of Other Secondary Metabolites	Isoflavonoid biosynthesis	0.00764593	0.0233609	0.00747019
Metabolism	Lipid Metabolism	Secondary bile acid biosynthesis	0.0140625	0.0218029	0.00708711
Metabolism	Biosynthesis of Other Secondary Metabolites	Stilbenoid, diarylheptanoid and gingerol biosynthesis	0.011089			0.0210399	0.0105022
*The month which was not in the table had no difference with Aug. all the results came from the STAMP software based on the PICRUSt prediction.Jan, Feb, Mar, Apr, May, June and July results were in table S16-22.

## Sheet: Table S24
Table S24 Microbial function prediction between Sept and other months (10-12).
Level 1	Level 2	Level 3	Sept: mean	Nov		Dec
				p-values (corrected)	Difference(Sept-others)	p-values (corrected)	Difference(Sept-others)
Cellular Processes	Transport and Catabolism	Endocytosis	0.000880298	0.0160383	0.000649333
Metabolism	Xenobiotics Biodegradation and Metabolism	Xylene degradation	0.0699867	0.00172874	0.0361073
Metabolism	Xenobiotics Biodegradation and Metabolism	Dioxin degradation	0.0969964	0.00305792	0.053621
Metabolism	Biosynthesis of Other Secondary Metabolites	Flavone and flavonol biosynthesis	0.00909101	0.0076754	0.00531019
Metabolism	Biosynthesis of Other Secondary Metabolites	Isoflavonoid biosynthesis	0.00818465	0.0116512	0.00800892
Metabolism	Metabolism of Other Amino Acids	D-Arginine and D-ornithine metabolism	0.0105118	0.0157003	0.00735995
Metabolism	Lipid Metabolism	Secondary bile acid biosynthesis	0.0162529	0.0376261	0.00927747
Metabolism	Biosynthesis of Other Secondary Metabolites	Caffeine metabolism	0.000740054			0.0167163	0.000703554
Metabolism	Biosynthesis of Other Secondary Metabolites	Stilbenoid, diarylheptanoid and gingerol biosynthesis	0.0157791			0.0389757	0.0151923
Metabolism	Biosynthesis of Other Secondary Metabolites	Isoflavonoid biosynthesis	0.00818465			0.0383318	0.00817069
*The month which was not in the table had no difference with Sept. all the results came from the STAMP software based on the PICRUSt prediction.Jan, Feb, Mar, Apr, May, June, July and Aug results were in table S16-23.

## Sheet: Table S25
Table S25 Microbial function prediction between Oct and other months (11-12).
Level 1	Level 2	Level 3	Oct: mean	Nov		Dec
				p-values (corrected)	Difference(Oct-others)	p-values (corrected)	Difference(Oct-others)
Metabolism	Xenobiotics Biodegradation and Metabolism	Atrazine degradation	0.0489115	0.0360356	-0.0508805
Metabolism	Metabolism of Terpenoids and Polyketides	Biosynthesis of type II polyketide products	0.0040016	0.00130801	0.00303035
Metabolism	Biosynthesis of Other Secondary Metabolites	Caffeine metabolism	0.000626476			0.000265729	0.000589975
Metabolism	Metabolism of Terpenoids and Polyketides	Carotenoid biosynthesis	0.0695721	0.0246189	0.0427472
Metabolism	Metabolism of Other Amino Acids	D-Arginine and D-ornithine metabolism	0.0146086	0.000103824	0.0114567	0.00950865	0.0104941
Metabolism	Xenobiotics Biodegradation and Metabolism	Dioxin degradation	0.120181	1.203e-05	0.0768052
Cellular Processes	Transport and Catabolism	Endocytosis	0.00101297	0.000322635	0.000782008
Metabolism	Biosynthesis of Other Secondary Metabolites	Flavone and flavonol biosynthesis	0.00974677	0.000970826	0.00596595
Metabolism	Biosynthesis of Other Secondary Metabolites	Flavonoid biosynthesis	0.0202469	0.0277085	0.0103099
Metabolism	Glycan Biosynthesis and Metabolism	Glycosphingolipid biosynthesis - lacto and neolacto series	0.000138203			0.0146443	0.00010772
Metabolism	Biosynthesis of Other Secondary Metabolites	Indole alkaloid biosynthesis	0.000509075			0.0173174	0.000470096
Metabolism	Biosynthesis of Other Secondary Metabolites	Isoflavonoid biosynthesis	0.0131296	0.000441779	0.0129539	0.00101775	0.0131156
Metabolism	Lipid Metabolism	Secondary bile acid biosynthesis	0.0150885	0.00960252	0.00811307
Metabolism	Biosynthesis of Other Secondary Metabolites	Stilbenoid, diarylheptanoid and gingerol biosynthesis	0.0183026			4.42838e-05	0.0177158
Metabolism	Xenobiotics Biodegradation and Metabolism	Xylene degradation	0.0830645	2.41961e-05	0.0491851
*The month which was not in the table had no difference with Oct. all the results came from the STAMP software based on the PICRUSt prediction.Jan, Feb, Mar, Apr, May, June, July and Aug results were in table S16-24.
